# Supplementary material for: Altered hypothalamic DNA methylation and stress-induced hyperactivity following early life stress
Source: Epigenetics Chromatin. 2021 Jun 30;14:31. doi: 10.1186/s13072-021-00405-8 (PMC8247254; doi:10.1186/s13072-021-00405-8)
Supplement: Supplementary file 1 — Additional file 1: Table S1. List of qPCR primers and associated UPL probe used in this manuscript. Table S2 List of genes identified by 3’ mRNA sequencing with a logFC greater than 0.5. Table S3 List of DMRs identified by meDIP sequencing with an FDR less than 0.05. [file 13072_2021_405_MOESM1_ESM.xlsx]

## Sheet: Supplemtary Table 1
Gene	Forward primer sequence (5'→3')	Reverse primer sequence (5'→3')	Probe
TBP	gggagaatcatggaccagaa	gatgggaattccaggagtca	97
FKBP5	tctgacaggccgtattccat	tcgtgaaagagaagggaactg	20
DNMT1	gctaccagtgcacctttggt	atgatggccctccttcgt	1
DNMT3a	ggtgcactgaaatggaaagg	gaagaggtggcggatgac	13
Per1	accactgagagcagcaagagt	ctcaggaggctgtaggcaat	3
Nr3c1	cagtgttttctaatggatattcaagc	ggagcacaccaggcagag	10
NR3C2	gccggcatgaacttagga	ccctcttctgggctctgg	5
Fos	gggacagcctttcctactacc	agatctgcgcaaaagtcctg	67
CRH	gaggcatcctgagagaagtcc	tgttaggggcgctctcttc	34
POMC	gcttgcaaactcgacctctc	ttttcagtcaggggctgttc	72
CRHR1	cttctccttctggggctga	aggtgccaatgaggtccac	10
HSD11b1	tctacaaatgaagagttcagaccag	gccccagtgacaatcacttt	1
Cyp11b1	agctcagacttggtgcttcag	gcccatggaatacagattcac	3
stAr	aaggctggaagaaggaaagc	ccacatctggcaccatctta	2
MC2R	caccacaatcctctaccctca	ggtgctgagaacttttccaataa	55
Nr4a3	tgcctgtcagcactgagtatg	tgcttgtgatcttggtgcat	25

## Sheet: Supplementary Table 2
Gene	Log FC control vs MMS	AveExpr	P value
Ttr	-2.12656	2.77517	0.286028
Cdh1	-1.71884	1.87934	0.101297
Lrrc23	-1.70438	4.65873	0.0820663
Nr4a3	1.53435	3.20989	0.00100496
Wdr63	-1.42274	1.44512	0.00596766
Ccdc153	-1.41553	3.65803	0.105857
Agrp	-1.383	3.04701	0.234395
Smim5	-1.36874	0.562898	0.012562
Abca8a	-1.36542	1.29692	0.00526876
Lbp	-1.35705	2.51882	0.0680406
Mab21l1	1.35614	1.48861	0.0156458
Gh	1.34295	0.74504	0.193612
Ccdc158	-1.31562	0.329829	0.0061807
Hydin	-1.30674	1.70645	0.0188513
Ccna1	-1.29971	0.829242	0.00334715
Wdr66	-1.29448	1.70105	0.0156295
Dio3	-1.29161	1.49783	3.48701e-05
Nupr1	-1.28877	1.3231	0.0395847
4930451G09Rik	-1.28627	1.19634	0.00777202
Slc17a7	-1.28395	1.90601	0.0831885
Dnah6	-1.28217	2.37225	0.0692866
Myof	-1.27699	0.735044	0.00765746
Asb10	-1.25883	-0.291609	0.000328249
1700112E06Rik	1.25226	0.193223	0.00348
Iqca	-1.25096	1.18582	0.0215916
Msn	-1.24711	4.97329	0.00301263
Olfml2a	-1.22906	1.67251	0.0278085
Ephx4	-1.22527	1.12493	0.00915479
Gm26707	-1.22201	0.515362	0.00749368
Fam216b	-1.22144	2.90005	0.110379
Lhx8	1.21638	1.59779	0.191787
Oscar	1.18908	0.174163	0.058948
Cd180	-1.17388	0.434254	0.00352671
Dvl3	-1.17336	0.8997	0.000207814
Slc13a4	-1.16976	2.29696	0.146415
Ripk4	-1.16473	-0.0967967	0.00420086
Srpx	1.16421	0.0221721	0.0165226
E130201H02Rik	1.16325	0.245482	0.0299055
2410004P03Rik	-1.16189	5.36602	0.176422
Ccdc125	-1.16108	-0.0389995	0.00142885
Ppp1r3g	1.15326	1.14029	0.00560208
Gm19412	-1.15216	3.13384	0.0195751
Clic1	-1.15116	3.10502	0.000982778
Gprin3	1.14579	0.500207	0.0191895
Uts2r	1.136	0.279569	0.0103833
Zc3h12c	1.13454	0.905475	0.0308974
Fos	1.12957	2.53861	0.00278036
Pax6	1.12887	3.30021	0.038378
Ppp1r3b	-1.12755	0.869872	0.065549
Liph	-1.12469	0.0518484	0.00692496
Aim2	-1.12393	1.25539	0.00314316
Irx2	1.12179	0.942693	0.0107901
Mkrn2os	-1.11892	-0.0288919	0.0247773
Gm9359	-1.11548	2.49983	0.112639
Samd12	1.11343	1.51166	0.000943425
Sult1a1	1.10839	1.19606	0.0789931
Disc1	-1.10711	-0.318739	0.000377478
Meis2	1.1041	5.71276	0.029284
Lrrc71	-1.10011	1.33801	0.0449316
Maats1	-1.0992	1.5822	0.0578124
Ttc29	-1.09648	0.495626	0.114221
4930519F16Rik	1.09573	0.525163	0.0123231
Myc	1.09362	1.00648	0.0125259
Tmprss2	-1.09205	-0.296533	0.0069624
Ak7	-1.08866	2.62936	0.0686337
Fam47e	-1.08754	1.16987	0.108938
Pin4	-1.08676	2.39076	0.000145012
Tmem212	-1.086	3.81212	0.23485
Sash3	-1.08438	0.897197	0.0110528
Sox14	-1.07949	2.40573	0.0649661
Rbm46	-1.07919	1.39508	0.0517278
Nr4a1	1.07838	3.66683	0.000392883
Edn3	-1.07388	0.531786	0.014468
Apobec2	-1.06822	0.697657	0.00836646
Foxg1	1.06613	3.51605	0.161905
Dnajc7	-1.06284	6.93694	0.0151484
2900089D17Rik	1.05977	0.695455	0.0285078
Capsl	-1.05933	2.09533	0.0536598
Myl2	1.05897	-0.461297	0.00310158
BB557941	1.05651	0.248135	0.0276305
Serpine1	1.05643	0.484114	0.00315313
Gm6569	-1.05326	-0.0391193	0.00633031
Dnah9	-1.05197	2.14775	0.0370354
Tctex1d4	-1.05062	1.912	0.128909
9230116N13Rik	-1.04998	0.289394	0.0319119
Gsc2	1.04883	-0.170976	0.0157283
Ccdc121	-1.04488	0.641989	0.115471
1700019G24Rik	-1.04424	0.377599	0.0920461
Dnah1	-1.04271	3.28112	0.0161888
D630033O11Rik	1.03994	-0.478139	9.39776e-07
Foxj1	-1.03971	5.09755	0.0364748
Gm28913	-1.03745	-0.385677	0.00564847
2700038G22Rik	-1.03599	0.525237	0.0320356
Egr2	1.03585	0.360715	0.0573808
Ccdc173	-1.03505	1.4333	0.054796
Acot5	-1.0311	2.07649	0.0828892
Gm26536	-1.0267	0.240391	0.0480835
Polr3g	1.0265	0.757006	0.0509166
Tekt1	-1.02606	3.0337	0.0692908
2810433D01Rik	-1.02416	1.10177	0.0434449
Wdr38	-1.02326	0.548184	0.0292725
Fam166b	-1.02092	1.28613	0.0356661
Steap1	-1.01921	1.14675	0.0332146
Sertad3	-1.01809	1.82884	0.0280031
Zfp658	-1.01786	2.75501	0.00103487
Ppp1r1b	-1.01777	1.86746	0.027069
Hsbp1l1	-1.01621	0.238903	0.0184198
Spata18	-1.01602	0.196489	0.0332848
Pou4f1	1.01488	0.161262	0.146922
Zfp36	-1.01303	0.196969	0.0579328
Ston2	-1.01255	0.601559	0.00668143
Cog5	1.01076	2.05961	0.0511116
Prx	-1.01056	0.706011	0.0130859
Enkur	-1.01054	3.02565	0.00299602
Samd3	1.00804	0.674938	0.0985778
Cxcr4	-1.00482	1.51781	0.0408524
1700003M02Rik	-1.0042	3.26108	0.0693316
Got1l1	-1.00366	2.4742	0.0368594
Ttc23	-1.00186	0.980592	0.033532
Drc7	-1.00146	1.91136	0.135704
Myo19	-1.00023	1.22471	0.0516047
Folr1	-0.999959	0.82221	0.111864
Osr1	-0.99918	1.48899	0.195148
Cd82	-0.996229	3.54888	0.0377742
Gm15938	0.995194	-0.326182	0.0011377
Slc39a4	-0.995005	0.856235	0.0367876
3300002A11Rik	-0.994684	1.77364	0.203152
Dnd1	-0.9927	0.27534	0.00791207
Tbr1	0.990391	3.39294	0.07176
Lrig3	-0.989511	1.00851	0.00397391
Vgll2	-0.989352	3.71561	0.117076
Pde8a	0.988592	0.48102	0.00369899
Il25	-0.987893	0.611687	0.00579063
Dusp9	0.987593	0.918312	0.00397155
Akr1b8	0.985796	0.0442476	0.00236762
Krt81	0.98521	-0.513677	0.00168042
Gm25822	0.98432	-0.173273	0.00819522
8430408G22Rik	0.983721	1.04395	0.00512032
L3mbtl4	0.983695	-0.355304	0.0246875
Msx2	-0.982465	-0.0238298	0.0284761
Tshr	-0.982447	0.425808	0.068645
Kctd11	-0.982117	1.26381	0.0305025
Myb	-0.981273	1.94771	0.0541552
Gm10118	0.979645	1.41604	0.0125873
RP23-415F2.1	0.979178	0.435092	0.0946486
Msln	-0.976137	1.26602	0.0215762
H19	-0.975476	4.89484	0.0501339
Dynlrb2	-0.974433	4.16851	0.243762
Zmynd12	-0.974067	0.544347	0.129226
Gm26236	-0.973585	-0.0262946	0.0111406
Mns1	-0.973489	2.27645	0.025748
Ptrf	-0.973281	6.42071	0.0284781
Rfx8	-0.97174	-0.441971	0.000408297
Ccdc36	-0.97012	4.48266	0.0211621
Gm28119	-0.969514	0.363889	0.148191
Otud1	-0.966961	1.12412	0.00202332
Tcea3	-0.965218	1.02398	0.0970429
Tulp1	-0.964426	-0.180848	0.0732106
Hist1h4i	-0.96399	1.00028	0.0342684
RP23-381K21.5	0.962697	-0.0743071	0.00477346
Mybl1	0.962494	1.28611	0.0635208
Gm13306	-0.960754	0.634179	0.00989231
Hcn4	0.959839	0.620343	0.0480573
RP23-247F18.3	0.958911	0.280285	0.0112808
Cd1d1	0.958808	1.7242	0.0523537
Lrrc36	-0.957119	0.493684	0.0565103
Ccdc108	-0.956121	2.42379	0.126037
Chac2	0.955977	2.54411	0.0010547
Cfap53	-0.955415	0.775035	0.0544665
Kif27	-0.955285	1.74732	0.0897728
Trim21	-0.955093	0.138035	0.0584671
Adm	0.954255	1.29538	0.0905558
Rps12-ps1	-0.953959	0.451052	0.0557009
Klf15	0.9532	3.0856	0.00391205
Gm10382	-0.952094	-0.241399	0.0281947
Cybb	0.950901	-0.459912	0.0416041
Tbx3	-0.95087	3.66503	0.0619385
Miip	-0.950115	1.8701	0.0205357
Ptgds	-0.949054	7.54415	0.429542
Sp8	0.946852	2.6516	0.141323
Cep128	-0.945361	1.88981	0.0309834
Maff	0.944133	0.667547	0.037082
F2rl2	0.943405	0.660981	0.000650732
Lox	-0.942874	1.19921	0.0644696
Gm10180	-0.942558	0.0163551	0.0190988
Zmynd10	-0.938398	2.46849	0.0619743
Adamtsl4	-0.9378	-0.0788774	0.0169058
Hhatl	-0.937615	1.15369	0.0253211
Slc44a3	0.937328	-0.539596	0.00398836
Zglp1	-0.935558	-0.149908	0.0122479
Kdelr3	-0.934602	0.927029	0.0252339
Cryga	0.932622	1.06964	0.00518371
1500015O10Rik	-0.931377	2.67684	0.0979569
Ctns	-0.93118	4.16137	0.0102205
Car9	-0.930582	0.847133	0.117869
Shc1	-0.929536	2.75063	0.000951114
Tango6	-0.929497	1.95435	0.00332458
A930024N18Rik	-0.929488	0.799262	0.0253834
Ptpn3	0.929383	0.992419	0.00948816
Prr33	-0.92873	0.994665	0.062429
Islr	-0.927655	2.64622	0.1604
Ints6	-0.927114	1.76462	0.00182408
C5ar1	0.927037	0.0307947	0.0430791
Vit	-0.926884	2.18515	0.00297694
Zeb2os	-0.925667	2.29781	0.00104216
Lrrc74b	-0.924594	1.90108	0.171886
Zfp442	-0.922018	0.948474	0.0230637
Rad51ap1	0.92141	1.83549	0.00817002
Aqp1	-0.918097	0.0210196	0.149282
Fam107a	0.917833	3.76552	0.00072548
PCDHGA12	-0.916547	0.924959	0.0403527
Gm15903	0.913074	0.528407	0.0307326
Vwa3b	-0.912057	1.55799	0.0330628
Ttll13	-0.911741	0.427007	0.0115665
Msx1	-0.910738	2.24202	0.0511659
Slc7a7	-0.910413	0.962576	0.0289774
Fbln2	-0.910355	1.55563	0.0451694
Usp53	-0.909743	0.374613	0.135231
Katnal2	-0.909271	3.11046	0.07438
Nr5a1	-0.90887	1.79217	0.119013
Mog	0.908288	0.589123	0.0863743
Bcl3	-0.907509	0.189794	0.037474
Grin2a	0.906616	0.0222371	0.0636961
Foxf2	-0.905573	1.24907	0.00091206
Prr11	0.90463	1.18401	0.00902396
2610020H08Rik	0.903943	0.685765	0.0293059
Trim63	0.903301	-0.461006	0.00318945
Myo5c	-0.902791	-0.218632	0.0422849
2410080I02Rik	0.90278	0.0462394	0.0314015
Zfp773	-0.901256	1.84193	0.0138521
Gm26721	-0.900978	1.26784	0.0709839
Pla2g2d	0.900449	0.137239	0.0672743
Afp	0.899534	-0.476611	0.0191199
Serpinh1	-0.898403	5.13263	0.0145152
Gm26205	-0.894347	0.828543	0.146859
Zfp758	-0.894216	1.50595	0.009715
Tmsb15b1	0.892427	1.76771	0.00136513
Tsen54	-0.890262	2.78926	0.00297403
Lrrc27	-0.889716	1.36185	0.0921538
Ahrr	-0.889294	0.0479073	0.0920007
Hnrnph2	0.888306	1.3229	0.0035016
Slc14a2	-0.888153	2.20936	0.0859272
Gm23502	0.887762	-0.214636	0.0452274
2010002M12Rik	-0.887599	-0.466517	0.00100599
Gm27042	-0.8874	-0.22762	0.0550113
P2rx6	-0.884772	1.19712	0.00254532
Kcnh3	-0.88339	1.88376	0.0329046
Fmod	-0.882579	2.25712	0.246341
Daw1	-0.882447	1.48693	0.0680557
Ifit1	0.882152	0.241364	0.0685619
Tbx1	-0.879679	1.16991	0.0377455
Atf5	-0.87929	5.72167	0.0123732
Fam46c	-0.879272	2.15373	0.00424835
Myct1	-0.879027	0.134572	0.0299742
Reep4	-0.878316	3.77309	0.0702008
Hs3st6	-0.877883	0.0944782	0.0267485
Map3k13	-0.877216	0.84788	0.0296081
Car1	-0.87547	-0.566886	0.00374039
Tlr12	-0.873836	1.33977	0.00598975
Gm4221	-0.873199	-0.435366	0.0208677
Mark4	0.872746	-0.476723	0.000271893
Gm10705	-0.872249	1.07248	0.0170191
Fbxw13	0.871199	0.0553537	0.137313
1700028J19Rik	0.8699	0.279754	0.0648106
RP23-68L13.1	0.869554	-0.195151	0.0144492
I830012O16Rik	0.869487	0.903497	0.0889283
Rimbp3	0.869388	0.916854	0.0324398
Ccdc33	-0.866813	1.34022	0.194639
Slc29a3	-0.866673	4.6482	0.0157017
Pigl	-0.866671	1.07511	0.0325864
Zfp820	-0.866396	0.916838	0.0765553
Clec3b	-0.86568	3.95332	0.0565584
Fbxw10	-0.865531	-0.569116	0.000201735
Gm16551	0.864727	1.38275	0.00879612
Gm11346	-0.863897	0.286891	0.255381
Pcdha5	0.863829	0.0412231	0.0629642
1700001C02Rik	-0.863733	1.53752	0.269827
Col4a4	-0.861625	0.981823	0.0599899
Vill	0.86105	0.665191	0.0234451
Ccdc176	-0.860939	0.654842	0.003857
Ido2	0.860515	0.871447	0.0622515
Trhde	0.859751	3.30252	0.00100213
Sap30	0.859167	1.75996	0.0205983
Adora2a	-0.857428	2.19821	0.000774765
Heatr2	-0.855724	3.81131	0.0362947
RP23-14P23.8	0.855238	0.0866819	0.0637385
Rsph4a	-0.854727	3.26646	0.000598253
mt-Tf	0.854652	1.7728	0.0903008
Gng8	0.854041	2.17816	0.00144362
Sp100	0.853127	-0.210687	0.105804
RP23-299N6.1	0.852808	-0.412775	0.000722287
D830044I16Rik	-0.851167	-0.460872	0.00326582
Ppara	0.851147	0.174474	0.0139229
Zfp395	-0.850281	0.858691	0.00397002
Foxs1	-0.850275	1.70369	0.0478264
Pigt	-0.850143	8.46494	0.0104152
Mirg	-0.848453	5.51864	0.0662973
Ccdc60	-0.847521	1.97017	0.010405
Poll	-0.847319	3.20868	0.0152848
Sag	-0.846065	0.895774	0.167257
Rdh5	-0.845816	2.66394	0.00170013
RP23-411B11.4	-0.845236	-0.179216	0.0236311
Popdc3	-0.8451	-0.0898032	0.0781984
Armc3	-0.844409	2.00082	0.139731
Gm10610	0.843673	0.315569	0.0240726
Tmem182	-0.843457	0.0657294	0.0523659
Mettl4	-0.843214	0.596037	0.103548
Erich2	-0.841318	1.52892	0.0156238
She	-0.839273	2.02351	0.00557938
Crym	-0.838491	3.99931	0.0569754
Dqx1	-0.837983	0.549648	0.154332
4930500J02Rik	-0.837209	-0.582699	0.000416941
4933406C10Rik	-0.836412	0.506859	0.0188824
C2cd4a	0.835713	0.0595869	0.109158
Lrrc17	-0.835336	13.4805	0.0722008
Gm16838	-0.834997	0.0901722	0.0596603
Naip5	-0.834465	-0.0527995	0.0967041
4930481A15Rik	-0.83445	0.608094	0.1596
1700016D06Rik	-0.832886	0.129077	0.0359753
Gm5111	-0.83243	-0.588363	0.000907739
Firre	-0.831217	3.38808	0.0632767
Oasl2	0.83089	0.826205	0.113736
Gm6211	-0.830527	-0.0330134	0.0172162
Gm9917	0.830049	0.454311	0.111704
C1galt1	0.829606	0.477604	0.0742481
Pi16	-0.829426	1.81402	0.0667445
1700084C01Rik	-0.827936	3.75017	0.00795824
Npffr1	0.827752	2.01343	0.00588604
D230022J07Rik	-0.827452	-0.057628	0.10692
AU022754	-0.826322	0.366025	0.0279585
Cd101	-0.826142	-0.509607	0.00326553
Slc2a10	-0.826089	1.47757	0.0959397
Nkpd1	-0.825189	0.168588	0.0607161
Rps12-ps6	0.824842	0.50294	0.00391544
Gm17249	-0.824788	-0.354588	0.0757723
Slc6a3	-0.82405	2.21725	0.224171
Ccl12	0.822948	0.376473	0.0810928
Trim29	0.822294	0.61292	0.0866863
Fam179a	-0.821601	1.87613	0.0542631
Upb1	-0.820047	0.897098	0.0225272
9130017K11Rik	-0.819458	-0.134889	0.0963703
Trpv1	-0.818888	0.394059	0.114934
Palm2	0.818747	2.00936	0.0305131
A930024E05Rik	-0.818288	0.831084	0.00437966
2310068J16Rik	-0.816556	-0.253613	0.0533572
AW011738	-0.813352	0.542464	0.0780053
Stat5a	0.813204	1.43443	0.0311939
Rgs14	-0.811874	3.05226	0.0847756
Mlph	0.811286	-0.100854	0.0414609
Zfp438	0.810584	1.71444	0.0362733
Angpt2	0.810079	1.18148	0.105351
Cnga3	-0.810014	0.721319	0.0546965
A730081D07Rik	0.80906	-0.16538	0.054653
Ticam1	-0.808703	1.65567	0.132654
A930011G23Rik	0.808176	0.465706	0.0889801
Tmem132d	0.807807	0.821843	0.000177998
Kcnq4	-0.807249	1.3815	0.0191019
Fosl2	0.807215	3.95252	0.0170028
Cbr2	-0.807034	0.381703	0.282301
Igf2os	-0.806743	-0.0423892	0.0715552
Gm29155	-0.806215	-0.512121	0.0136777
Oas3	0.806028	-0.216375	0.0551994
Npsr1	-0.805477	0.114775	0.0625484
Foxc2	-0.805186	1.04819	0.17136
Gm24186	-0.804805	-0.338135	0.00964117
Gsc	0.802928	1.13113	0.102564
Catsperg1	-0.802649	1.27721	0.032749
Mall	0.801904	0.438361	0.0305238
Neurod6	-0.801124	3.28429	0.21301
Gtse1	0.800526	0.176539	0.0821377
Stard9	-0.797201	2.14273	0.00308708
Osmr	0.796614	0.538816	0.0820101
RP24-191N24.2	0.796602	0.34392	0.0557946
Col22a1	-0.796239	1.34568	0.14275
Cfap221	-0.79603	0.00474419	0.0637503
Pcdhgb7	0.795011	-0.0901349	0.0739929
Htr5b	0.794696	0.0577066	0.153727
Muc2	0.79443	-0.53287	0.0116258
Efcab12	-0.793324	1.91205	0.176226
Neurod2	-0.793243	1.86924	0.180476
Ticrr	-0.792428	0.0839643	0.0433914
1110019D14Rik	-0.792269	0.15373	0.12228
Ucma	-0.792014	-0.126705	0.0484776
Ifi35	0.791848	0.316529	0.0377145
Exoc6	0.791207	1.30689	0.122095
Folr2	-0.79074	0.382379	0.119088
Zc2hc1c	-0.790116	1.8091	0.0552057
Htr1f	-0.789647	-0.269396	0.0162369
Gm26660	0.789287	0.309925	0.031667
Krt9	0.788645	1.114	0.0274857
Airn	0.788031	0.291682	0.0303209
RP23-116P18.2	0.787196	-0.235724	0.0533242
Capn6	-0.786733	2.33219	0.0847093
Zic1	0.786617	6.90317	0.057531
Prdm12	0.785903	1.35393	0.0836376
Cldn7	-0.785492	-0.445607	0.0578717
Zfyve28	-0.785143	1.51934	0.0886254
Ly6g6e	0.783656	-0.519585	0.0047866
Mrc1	-0.782503	2.32624	0.00546489
Mctp1	0.782048	1.99762	0.00882326
Mvd	-0.781678	7.37763	0.0195201
Ermn	0.781675	0.67159	0.0703192
Gm5070	0.780322	-0.370849	0.0100893
RP23-61D6.5	-0.778852	-0.444974	0.00787991
Bspry	-0.778521	0.402505	0.085487
Olfr287	-0.778404	0.209341	0.111975
Lgals7	-0.778065	0.864175	0.112208
Pou5f2	0.777927	-0.429286	0.0224507
Creb5	-0.777674	1.03535	0.0228622
Mocos	-0.777604	-0.401987	0.0394859
Erf	-0.777078	4.3461	0.00218539
Gm10260	-0.775912	0.786064	0.00701526
Gm5806	-0.775691	1.64343	0.0509728
Gm13589	0.775395	-0.00216795	0.0297104
Cebpd	0.77454	2.11586	0.0796543
Fzd5	-0.774081	3.43971	0.0624395
Gm5909	0.774055	1.05725	0.0316576
Aox4	-0.772972	-0.291846	0.0205052
Cst12	-0.772805	-0.615311	0.126453
Mroh7	-0.772407	0.3107	0.114935
Gm20632	-0.772063	0.864166	0.142342
Ldhc	-0.771922	0.282308	0.00935807
Itga4	-0.771361	1.93376	0.0864514
E230008N13Rik	-0.770607	1.00136	0.170016
Zbtb12	-0.77017	0.910333	0.0548471
Smarcd2	-0.769707	3.86941	0.0156239
Obfc1	-0.769469	3.32045	0.00102767
Col20a1	-0.769292	-0.620324	0.0399609
Ggcx	0.768522	2.47086	0.00808003
Ddit4	0.768381	5.73422	0.0675601
Gpnmb	-0.768214	1.04945	0.0717067
9830147E19Rik	-0.767838	-0.011592	0.111435
Hist1h4d	-0.767535	-0.0313384	0.107148
Rax	-0.767491	1.14197	0.240988
Mab21l2	0.767005	1.42483	0.0316551
Acat3	-0.766786	0.570969	0.0829972
Pkn3	0.766386	0.183696	0.0835419
Elovl7	-0.766107	2.7813	0.0472158
Rsph14	-0.764541	-0.0732385	0.157748
Tyro3	-0.764332	6.6078	0.023028
C630043F03Rik	-0.763697	0.679195	0.111088
Slc39a2	-0.763425	0.933358	0.0818584
Mdfi	-0.763301	0.747447	0.136052
Sh3rf2	-0.762817	-0.507725	0.0384358
Btnl9	-0.762415	-0.293888	0.0462044
Has2os	-0.762388	-0.162003	0.0763753
Nthl1	-0.760329	0.608881	0.0866008
Apobec1	-0.759916	-0.236805	0.00180842
Ccno	-0.759856	1.1789	0.188327
Fam208b	0.759644	1.76287	0.0161703
Spag8	-0.75807	2.37548	0.0637535
Gm14295	0.758037	2.23184	0.0312268
H2-Q4	-0.757673	-0.373956	0.038721
Defb25	0.756853	0.383082	0.0873026
2310010G23Rik	-0.756846	0.66071	0.06313
Tns4	-0.756689	-0.532825	0.0635015
S100a4	-0.756102	4.6016	0.0177979
Wars2	0.756097	1.933	0.0378992
Mgp	-0.755534	4.40647	0.325303
Gm20594	0.754196	0.907249	0.0689527
Igsf9	-0.753688	5.38265	0.0880481
Sln	0.753201	-0.463529	0.0360052
Rasd1	0.752151	2.38555	0.0382431
2010015M23Rik	-0.751714	1.17461	0.0161173
RP23-349N4.5	-0.751509	1.42417	0.0618052
Rsph1	-0.750617	3.32237	0.0299261
Atm	-0.750584	2.57112	0.00343501
Gm2895	0.750187	-0.0144619	0.0843128
Naa16	-0.749508	1.73438	0.0309823
Spns1	-0.748927	6.56102	0.028568
Lrrc46	-0.748607	1.76952	0.131663
Meox1	0.748575	0.498564	0.0612917
Gm10561	-0.747811	1.03626	0.0171674
Cd14	0.747352	0.329729	0.162537
Tnfrsf22	-0.745285	1.70804	0.0144959
Zic5	0.7449	3.52318	0.0722728
Gfra3	0.743926	-0.265066	0.0747775
S100a9	-0.743908	0.529215	0.153126
Gm26682	-0.743323	0.0315756	0.0783094
Gm15751	0.743184	0.0735569	0.0869546
Lancl3	0.742336	1.67097	0.0133433
Aspdh	0.74227	2.11185	0.0898713
Gm166	-0.742199	1.77637	0.0615221
Slc25a13	-0.742063	3.23089	0.00330843
F3	0.74172	3.55629	0.0195738
Eno3	-0.74146	2.04634	0.0169168
Zbtb8a	0.741389	2.09899	0.0486175
Stat6	-0.741047	1.48185	0.0821986
Zfp300	-0.74098	1.91881	0.055242
N6amt1	0.740364	3.73383	0.00306895
Lpxn	0.739897	-0.113844	0.076357
Hspb8	-0.739856	4.54063	0.0521586
Pfn3	-0.739697	0.261556	0.124119
Nrbf2	0.739459	0.0634241	0.0503304
Oas1d	-0.7387	1.23972	0.00264463
Aqp5	-0.738034	-0.527334	0.00274048
Irf1	-0.737026	2.73084	0.0326808
Igfbp1	0.735906	-0.630009	0.0203672
RP24-150H14.4	-0.735508	-0.514954	0.0187502
Casq2	-0.73536	1.04385	0.122392
RP23-206J9.6	-0.734156	1.92666	0.00472162
Ackr2	0.733658	0.0498843	0.0370309
Mtfr1	-0.733543	2.7132	0.0202369
Rbm12b1	-0.733442	1.2909	0.0785206
Cep83	0.733009	3.20146	0.00858157
Phldb3	-0.732985	0.616141	0.0663109
Nfe2l3	0.73231	2.25824	0.0114391
Rpl31-ps12	-0.731063	0.553708	0.0192513
Morc4	0.730734	2.19977	0.0385011
1700009P17Rik	-0.72976	3.64282	0.206163
Errfi1	0.729429	3.42925	0.011392
Layn	-0.72935	-0.0455008	0.121841
Slc12a8	-0.728406	0.196304	0.108486
Tbx2	-0.728224	0.891886	0.173122
RP23-388A19.4	0.726777	-0.24209	0.100383
Arx	0.726703	4.50442	0.0914797
Chrna1	-0.725929	0.273095	0.0515902
Gm15910	0.72521	-0.132466	0.102026
Ythdf3	-0.72487	7.16827	0.0994833
Mcm8	0.724469	1.2469	0.166806
Calml4	-0.724234	1.8199	0.263719
Vsig10	-0.722835	0.453356	0.125978
Uox	-0.722491	-0.1349	0.143774
Rab20	-0.7224	-0.368521	0.106291
4930524O07Rik	0.721983	-0.400752	0.0370672
Akt1s1	-0.721702	3.89806	0.013521
Slc22a6	-0.721165	1.47983	0.292102
Zfp780b	-0.720902	-0.515861	0.0299892
Wdr93	-0.720408	0.381883	0.143978
RP24-540L1.2	0.720407	0.056487	0.0652657
Swi5	-0.720146	9.70639	0.0233216
Aif1l	-0.720007	4.83857	0.021983
Hdc	-0.719904	6.13062	0.0839633
RP23-46B12.6	-0.719562	0.427464	0.192291
Psmd4	-0.719449	8.61979	0.0200792
Id1	-0.719208	4.92905	0.0226732
Zp1	0.719198	1.07464	0.182559
Zfp280b	-0.719018	2.7582	0.0128684
Runx2os1	0.718881	-0.521116	0.0202121
1700097N02Rik	-0.71797	0.162564	0.0891505
Galm	-0.717898	0.177906	0.107176
Clca1	0.717239	0.744888	0.139995
Rfx2	-0.717136	1.32804	0.0691819
Hist1h4h	-0.716913	0.174367	0.113134
Gucy1b2	-0.715693	-0.255439	0.190091
RP23-226J18.4	-0.715149	-0.186737	0.0742618
Rasl11a	0.715006	-0.121817	0.0822303
Chrne	0.714682	-0.466813	0.0745302
E130012A19Rik	-0.714662	1.45645	0.0803605
Slc19a2	0.714516	3.13893	0.0204313
Gimap6	0.714305	1.14545	0.0137606
Ppp1r36	-0.714273	0.905483	0.0159892
Depdc7	-0.713952	0.376608	0.080233
Clip2	-0.713385	5.06791	0.00183765
Chrna6	-0.713154	1.45759	0.230552
Gm4951	0.712621	-0.641387	0.0042956
RP24-300L5.1	-0.712057	0.145392	0.073746
Gm23061	0.711961	1.55045	0.147717
Slc5a7	0.711611	1.94451	0.209158
Pacsin3	-0.7115	4.96045	0.00821338
Gm26808	-0.710859	0.0391766	0.198903
Stk38	-0.710798	4.78071	0.00418564
Avp	0.710074	7.74138	0.149245
Cdca5	-0.709323	0.526334	0.0922061
Erg	0.708987	1.76941	0.10461
Cpxm1	-0.708332	3.8794	0.0127775
Gm14033	0.708123	-0.0462852	0.0217611
Phf21b	-0.706851	1.70443	0.133203
Gpr61	-0.706768	3.68412	0.000617619
1700026D08Rik	-0.706566	2.97968	0.219547
Ndfip1	0.706047	2.96933	0.0717751
Fanca	-0.705324	0.0940663	0.0777877
Taf8	-0.705107	3.17275	0.00673166
Hpgd	-0.703996	1.62736	0.0322628
Mroh5	0.703898	-0.103515	0.0489329
Lmx1a	-0.703881	4.86708	0.208739
A730020E08Rik	0.703874	1.4064	0.0799971
Col3a1	-0.703635	4.25842	0.0480535
2900052N01Rik	0.703616	0.877232	0.063017
Gm10714	-0.703593	0.86049	0.232806
Zfp13	-0.7031	3.78037	0.0279512
2810459M11Rik	-0.702914	4.31899	0.00243452
Mbtps2	0.702623	4.06922	0.0044304
Ankzf1	-0.702406	2.70092	0.0674536
Tstd2	-0.702351	4.94742	0.000757649
Rin1	-0.701877	1.42005	0.0747709
Sstr2	0.701751	3.26919	0.0165261
Gm12843	-0.701297	-0.57302	0.0125714
Adamts16	-0.701254	2.30865	0.062462
Ppfibp2	-0.701249	1.70869	0.0786604
Nr5a2	-0.7008	1.24241	0.248087
Gm9873	0.700452	-0.497508	0.00832691
Psmb9	0.700356	0.831334	0.141027
Gm20498	-0.70024	0.744441	0.113812
Cfap58	-0.700004	0.730761	0.0394055
Sipa1l2	0.699801	4.55452	0.000253592
Mfsd7c	-0.698879	1.13224	0.0946268
Mapk15	-0.698791	3.76815	0.149389
1010001B22Rik	-0.697847	0.701421	0.184438
Rcl1	-0.696294	6.17049	0.0517062
1700064M15Rik	-0.696174	0.119602	0.0411333
Ccdc18	-0.696137	0.234156	0.108777
Gm14023	-0.696015	-0.169453	0.0518611
Styxl1	-0.695814	1.37162	0.328987
Obscn	-0.694832	-0.270684	0.133944
Zbbx	-0.694419	-0.236313	0.0895316
Zfp879	-0.693888	1.07839	0.0330327
Dynlt1b	0.693706	1.78384	0.0065611
Smad9	0.693345	2.19244	0.0235112
RP23-114N1.5	-0.693265	0.00762676	0.246171
Myd88	-0.692764	2.50821	0.000528548
Itga2	0.692743	-0.559028	0.0153274
Dclre1c	-0.692396	0.408233	0.177497
Catip	-0.692301	1.35951	0.099983
RP23-152O2.3	-0.6916	1.32146	0.226011
Gm12166	0.691563	3.12849	0.0560947
1190005I06Rik	0.690938	2.69878	0.0158443
Fam72a	-0.690731	0.0523508	0.107495
Cdh17	0.690359	-0.505347	0.0218435
Prrx2	-0.690145	0.770113	0.121018
Gm4735	-0.689908	-0.58049	0.00054684
Zfp809	-0.689234	1.90692	0.104668
Ptgdr	-0.689167	1.2478	0.123556
Ushbp1	-0.68874	1.29521	0.0384328
Clec1a	-0.687955	0.814251	0.073857
Gm26638	0.687897	0.706459	0.196406
Emx2os	-0.687836	0.427943	0.0260842
E130309D02Rik	-0.687715	3.99042	0.000338587
Mtr	-0.687698	2.47561	0.043872
Ms4a6b	0.686542	0.395994	0.0527047
Fancd2	-0.685819	1.02082	0.0786982
Tyrp1	0.685512	-0.497238	0.0364965
Plet1	-0.68536	0.0319115	0.0690194
1700012B09Rik	-0.685092	2.5233	0.166552
Trpc2	-0.685038	0.0667226	0.249762
Gm6345	0.684654	-0.0756678	0.0855922
Cbln3	-0.684277	0.42963	0.111806
Iigp1	0.683793	-0.17415	0.123444
Rad54l	-0.683745	0.730695	0.0450244
Pik3c2g	-0.683405	-0.448515	0.00878107
Ovgp1	-0.682749	0.712008	0.105066
9530080O11Rik	0.682225	-0.13213	0.104562
Nphp4	0.681883	1.22152	0.0249928
Calcoco1	-0.681517	3.46774	0.0158347
Gnb3	-0.681048	0.0160792	0.315708
Abi3	0.681005	1.0945	0.14447
Atp12a	-0.680698	0.353653	0.0809502
F11r	-0.680672	3.82163	0.00245501
Epha3	0.680632	2.40318	0.0730477
Pou3f4	-0.680337	4.63828	0.0198047
Slc24a5	-0.680163	-0.578848	0.0010216
Ctrl	-0.679889	-0.0467055	0.0341153
Csrnp1	0.679803	1.12434	0.203361
Gabrb2	0.679424	0.642336	0.0579999
Flywch1	-0.679013	4.24212	0.0277187
Slc47a1	-0.678981	1.90438	0.376398
Il17rb	-0.678942	0.410452	0.188167
Slc25a34	0.678402	2.22835	0.0989986
Pinx1	0.677988	2.66802	0.0127846
Spata24	-0.677108	2.93569	0.0453696
Gm27184	-0.676969	-0.225919	0.0506002
Vwa3a	-0.676592	2.12721	0.0430395
Kcnab3	0.676555	1.90892	0.0915431
Thsd4	-0.676018	2.22539	0.127063
Foxo4	-0.675313	3.18679	0.0093333
Hif3a	0.675308	1.01106	0.153825
Dnaaf1	-0.675033	0.730835	0.205982
6530401F13Rik	-0.675007	-0.663858	0.00125118
S100a6	-0.674738	6.81547	0.0185585
Fam129a	0.674057	1.68182	0.0492097
Ccdc66	0.673901	1.93291	0.00818463
Epn3	-0.673035	0.563806	0.109992
4933405L10Rik	0.672812	-0.283654	0.100974
Gm10604	-0.672381	-0.664451	0.000512046
Rapsn	-0.672213	0.785307	0.0432751
Tex26	-0.67139	0.0886137	0.134495
Gm7935	-0.671276	-0.308394	0.00533643
Gm9835	-0.671237	-0.153729	0.0962124
Cenpk	0.67122	0.461814	0.065675
A930011O12Rik	-0.670843	4.2625	0.112068
Cd5	-0.670204	-0.490751	0.0216447
A430057M04Rik	0.66984	-0.516805	0.0112838
Kcns2	0.669353	1.68603	0.0706699
Kcnk12	-0.669019	2.2626	0.00766805
Ankrd66	-0.668838	0.855949	0.0667954
Bcl2l12	-0.668664	-0.0851888	0.09497
Gm1123	0.667866	-0.486015	0.0106215
Gjc2	-0.667687	1.96176	0.0117981
A330048O09Rik	-0.667647	0.3625	0.0789252
4933415A04Rik	-0.667054	2.01704	0.0674154
Zfp958	0.666992	0.213436	0.0432365
RP24-222G3.1	0.66667	-0.579938	0.00323261
Gm5532	0.666615	0.524739	0.152721
Dse	-0.666607	2.47324	0.0186741
Cdk2	-0.666323	3.05518	0.00139644
Zswim8	-0.666263	6.78287	0.00663121
Lrr1	-0.666046	-0.294433	0.112034
Ctla2b	0.66599	0.424735	0.21085
Tgfb1	-0.665783	1.09725	0.135267
Capn12	-0.66557	0.126568	0.0767836
9430037G07Rik	-0.665444	-0.667848	0.00162259
RP23-56B11.8	-0.665184	-0.439523	0.0583082
RP24-547I3.2	0.665126	-0.386152	0.0477454
2310069G16Rik	0.664049	0.350134	0.06245
Il1rl2	-0.66362	0.859397	0.116501
Gm26504	0.663037	-0.589591	0.0157667
Onecut1	-0.662612	1.77596	0.089724
Carns1	0.662327	3.17682	0.00530146
Glcci1	-0.661826	0.294207	0.0763201
Gm12311	-0.661662	0.0643327	0.050072
Gm7361	-0.66147	2.38562	0.0754506
Oprd1	-0.661333	0.0359131	0.0410163
Gm20644	-0.661305	-0.233124	0.0111717
Gad2	0.661119	7.28882	0.0688965
Krt7	0.66102	-0.0252856	0.0948941
Tsnaxip1	-0.660663	0.811368	0.254579
C2cd4b	0.66065	1.50463	0.0290226
Samd13	-0.659982	-0.589947	0.00335877
Dnaic2	-0.659885	2.77044	0.122699
Krt77	-0.65985	3.03736	0.195011
A730098A19Rik	0.659723	1.642	0.058017
Rpl26-ps4	-0.659525	1.23254	0.000893078
D730045B01Rik	-0.659023	2.5738	0.0766403
Slc27a5	-0.65894	-0.676407	0.00818036
Catsper3	0.65885	-0.253408	0.00633566
Nmur2	0.658306	0.439226	0.0897481
Oxgr1	0.65744	0.0847834	0.0522234
Snx11	-0.657358	6.30657	0.0883676
Mxra8	-0.657281	4.43382	0.188455
RP23-122F14.1	-0.657256	-0.0150024	0.121586
Atp2a3	-0.656839	0.993982	0.132247
Mrvi1	-0.656772	0.695189	0.11314
Ercc5	0.655883	3.22009	0.0348233
Neurod4	-0.655302	-0.542336	0.129987
Nup160	0.655243	2.24164	0.0549916
Prickle4	-0.654793	0.591701	0.235702
Gm15222	-0.654668	-0.19739	0.186351
Tprn	0.654617	2.99248	0.00143841
Cwh43	0.654263	0.399849	0.203109
Sim2	0.654229	1.0213	0.107886
Dusp4	-0.654218	0.959632	0.0450722
Zfp931	0.653497	2.55034	0.0293492
Gm14005	0.653168	0.411591	0.0899623
Hepacam2	-0.65314	1.09254	0.0474077
Gm10284	0.653058	0.0395378	0.0702147
3000002C10Rik	-0.652698	0.377754	0.0286295
Zxdc	0.652676	4.07061	0.013466
Cxcl3	-0.652485	-0.674387	0.000211303
Tnni3	-0.651822	0.553255	0.0944065
Stil	-0.651762	0.821952	0.102939
Gm7854	0.651526	0.463409	0.126801
Rassf6	-0.651517	0.804017	0.0549539
RP24-114E18.7	-0.651035	0.177496	0.155803
Eno4	-0.651008	2.32079	0.123748
Htr4	0.651007	0.423569	0.12484
Zbtb42	-0.650741	-0.0350109	0.138493
AI480526	-0.650525	3.07027	0.179779
BC028528	-0.650499	2.30386	0.00746174
Papd4	0.649941	0.273756	0.145745
2010315B03Rik	0.649877	2.21662	0.0455659
Pex2	0.649843	3.19598	0.0952619
Gm12932	-0.649561	-0.266977	0.0874919
4632433K11Rik	-0.649424	-0.505693	0.0153923
Mctp2	-0.649382	0.392534	0.0991227
Plxnd1	-0.649107	3.62256	0.0581104
Pomc	-0.6488	4.22409	0.268289
Pdzd3	-0.648732	1.11873	0.0231762
1700023L04Rik	-0.648452	-0.291077	0.174254
Zfp810	0.648011	2.61116	0.0933191
Kri1	-0.64766	3.59758	0.0176006
Tcf24	-0.646974	-0.121184	0.0894076
Rhbdf2	0.646972	0.0250044	0.0739432
Krt24	-0.64692	-0.496859	0.0255785
Cecr2	-0.646667	1.91364	0.0351777
Gm16006	-0.645552	1.27127	0.208881
1700007K09Rik	0.644489	-0.250517	0.0849132
Car3	-0.644484	0.258419	0.041377
RP23-328G14.2	-0.643936	-0.514471	0.0815621
Kifc5b	0.643744	0.22638	0.124516
RP24-178N19.2	0.643656	-0.322278	0.0773166
Gm13425	0.643371	0.265449	0.192316
Ccdc163	0.643329	1.57926	0.02874
Gm22574	-0.643183	-0.674476	0.00935822
Gm12715	0.642717	1.21743	0.079975
2900052L18Rik	-0.642694	1.21935	0.0878284
Kcnq1	-0.642166	0.335153	0.149413
Gm26737	0.641912	0.300996	0.0431741
Vwa5b1	-0.641824	4.17366	0.0159015
Fgf15	-0.641505	0.471622	0.216781
Meig1	-0.640967	3.56541	0.0577672
Fst	0.64065	0.381324	0.127749
Gm5471	-0.640555	-0.602901	0.00382146
Dennd3	0.640274	1.56828	0.0768499
Ikzf1	-0.639994	1.12039	0.0870357
Lpcat4	-0.639828	1.38644	0.0740519
Fcgr2b	0.639827	0.385306	0.0737702
Lrrc42	-0.639808	6.2738	0.0558025
Gbx2	0.63975	2.17038	0.330506
RP24-152K14.1	-0.639688	0.582735	0.181029
Kctd12b	-0.638933	2.07147	0.0147681
Aatk	-0.63891	7.93405	0.0247358
Gm13688	0.638669	0.0554622	0.0141937
Tmc8	0.638666	-0.556755	0.0206072
Atf6b	-0.638525	6.48071	0.0151597
Asb2	-0.638341	0.429522	0.0257517
RP24-340N18.1	-0.63805	-0.159358	0.036724
Ephb4	-0.637884	1.77829	0.122078
Gm6792	-0.637817	-0.384188	0.0386838
Gprc5a	0.6374	-0.0708846	0.218619
Farsa	-0.637389	7.49945	0.101933
Pecr	-0.637047	3.33424	0.0609529
Rpl28-ps3	0.636943	1.56984	0.0964366
Plekhf1	0.636699	1.44757	0.0206019
Sema3c	0.636553	3.72797	0.079709
Kcnj4	-0.63654	3.13869	0.174925
Sox9	-0.6364	8.18273	0.0290356
Agpat9	-0.636355	0.655182	0.14105
E030010N08Rik	-0.636153	1.12983	0.199966
Ifit3	0.635929	0.338386	0.140493
Zc3h18	-0.635798	5.42794	0.00596523
Grrp1	-0.635756	3.52372	0.0591934
Gm14760	0.635729	0.153956	0.0373657
RP23-228G18.6	-0.635532	0.793493	0.231697
H2-T10	-0.635415	0.46786	0.114042
Ammecr1	-0.635373	3.32955	0.0113432
Grasp	-0.635241	2.59607	0.0248693
Trpm8	-0.635097	-0.594198	0.0165874
Gm28883	-0.634824	0.432087	0.0198758
Adamts9	0.634309	2.28205	0.0195935
Baz1a	-0.634242	0.339495	0.18219
Gm15587	-0.633831	-0.206871	0.147375
Fuz	-0.633612	3.37531	0.00589967
Cdc14b	0.633428	1.98282	0.14904
1700066B19Rik	-0.633201	-0.361321	0.0165574
Tnfrsf13b	-0.633181	0.960406	0.181307
Tspan8	0.633141	-0.538714	0.013194
Hmha1	-0.633095	1.29307	0.123394
Bcar3	0.632976	1.82162	0.0120413
Kcnj6	0.632752	0.613097	0.0496269
Sgol2	-0.632721	2.52593	0.0238994
Cdc45	0.632206	1.72017	0.0524045
Edaradd	-0.63214	0.492085	0.239195
2510016G02Rik	0.631226	0.988223	0.00837513
Sae1	-0.63108	8.46108	0.0689469
Gm14446	0.630888	0.581311	0.0420126
Bhlhe22	-0.630445	4.12698	0.0640656
Nkain3	0.629894	2.57002	0.0713987
Mtrr	-0.629672	2.01928	0.114425
Gm5776	-0.629398	-0.0203168	0.0623224
Gzmm	-0.629276	-0.067752	0.126292
Sp9	0.629217	2.60437	0.250985
Cyp1a2	0.629155	-0.688634	0.0627
2310008N11Rik	-0.628281	-0.68323	0.00968518
Hhip	0.62828	1.59405	0.0866442
Cfap61	0.627701	1.94561	0.0779217
Cnnm1	0.627486	2.52827	0.051057
Tirap	0.62738	1.26395	0.125939
1110008L16Rik	0.627256	2.26354	0.0068703
RP23-239I17.5	0.627121	0.0559846	0.114332
Zscan29	-0.626986	1.76221	0.0531114
Ptgs1	0.626526	2.51088	0.0485486
Sp5	0.62642	1.48428	0.0442371
Cdhr3	-0.626337	1.09026	0.273685
Olfml1	-0.626271	1.4391	0.0744805
Tmem254c	0.626235	0.618999	0.07437
Nyap1	-0.626059	5.92959	0.0119408
B230112J18Rik	-0.626016	0.24366	0.138977
Hes3	-0.625776	-0.555521	0.0940359
Cldn3	0.625613	0.0137519	0.23059
Fam19a4	-0.62497	2.76408	0.0507132
Bax	-0.624603	5.01376	0.0231637
Calcb	0.624352	-0.595962	0.0399255
B3gntl1	-0.624221	1.31283	0.0565434
Fam227a	-0.623924	2.36054	0.0886415
Cpb1	0.623877	0.288467	0.140233
Nelfcd	-0.623827	6.86723	0.0533434
Alg13	0.623566	2.56998	0.0230744
Sytl4	-0.623304	0.816438	0.247467
9330179D12Rik	-0.622998	-0.352766	0.120807
Ccdc3	-0.622992	3.7166	0.00889332
Mdfic	-0.622503	1.94924	0.102991
Gin1	0.622293	2.1135	0.0268631
Camkmt	0.622287	-0.160955	0.212055
Gm20635	0.622214	0.127979	0.107051
Gm16098	-0.622169	-0.047113	0.0996834
Aurkb	-0.622131	0.684417	0.254913
Gys1	-0.622086	4.92634	0.00180363
Foxa2	-0.622079	0.93803	0.367063
Sh3bp5l	-0.621796	6.67585	0.0145559
C430049B03Rik	-0.620992	0.499747	0.228332
Gm15265	-0.620875	-0.407752	0.0726533
Emx1	-0.620642	-0.385818	0.126618
Vwa9	0.619989	3.42203	0.0636667
4931440F15Rik	-0.619458	-0.0481986	0.0897573
Agbl2	-0.619408	0.849512	0.143331
Cfap43	-0.619267	2.70324	0.126757
Alg6	0.618966	4.06319	0.00725091
Sntg1	0.618722	2.01049	0.0837314
Uap1l1	-0.618543	2.93687	0.00102422
Wnt9a	-0.618502	2.38817	0.114013
Rpl27a-ps2	-0.618405	3.78262	0.0223878
Gm15651	-0.61827	-0.596961	0.00724177
B230110G15Rik	0.618225	-0.542376	0.00828162
Gm15421	0.618152	4.80843	0.0979933
Zic4	0.617374	4.67026	0.262713
Cdca7	-0.616953	1.2158	0.0654739
Setdb2	0.616352	0.451602	0.202618
Gm26576	0.615353	-0.684938	0.00777325
Itgam	0.615176	1.55655	0.00505045
Kif11	-0.615141	1.51558	0.0556854
Chad	-0.614465	0.980461	0.122342
Fam120aos	0.614376	0.350435	0.0300411
Grem2	0.614364	4.4412	0.0238668
Stard5	-0.614283	2.40092	0.00786394
A430108G06Rik	-0.614187	0.621836	0.171718
RP24-388P13.2	-0.613861	0.936433	0.14227
RP24-204F1.1	-0.613638	0.609317	0.169762
Klc3	-0.613516	0.800978	0.0741459
Ldlrad3	-0.613063	3.69036	0.0041639
Nynrin	-0.612939	4.03272	0.000307455
Csf2rb	0.612898	0.447656	0.183988
Gm11525	0.612632	-0.226857	0.151658
Trbc2	0.61262	2.68812	0.0443541
Creb3l4	-0.61224	-0.499159	0.162536
Akap14	-0.611718	0.193084	0.299469
Col8a2	-0.611568	1.26755	0.152098
D430036J16Rik	0.611391	1.79936	0.0694195
Ascl1	-0.610423	2.1522	0.0185349
RP23-377G8.4	0.610217	-0.419579	0.101888
2810454H06Rik	0.609742	0.239488	0.217507
Rpph1	-0.609707	-0.69241	0.00216775
Casc5	-0.609563	0.495369	0.142786
Raver1	-0.609496	2.74411	0.0134174
Zfp804b	0.609403	0.306835	0.162009
Zbtb40	-0.609368	2.193	0.0287977
Gm12716	0.60908	0.355908	0.108832
Shroom3	-0.608737	2.62178	0.0245185
Gm15441	0.60865	-0.586096	0.0326762
Trip13	0.608169	1.51664	0.047796
Ctnnal1	-0.607915	2.31535	0.12487
Arl10	-0.607886	1.23519	0.236123
RP24-329M13.1	0.607646	-0.271283	0.115601
Tgfb3	-0.607465	1.48786	0.0846729
4930581F22Rik	-0.607258	0.171005	0.122461
Tnnt1	0.606989	0.786325	0.201963
Il31ra	-0.606793	-0.696745	0.0183764
Zc3h3	0.606719	1.54205	0.0643315
Ccl19	-0.606295	-0.400226	0.0597089
Ibsp	-0.606293	-0.485794	0.0588428
1700019L03Rik	-0.606106	0.321595	0.163494
Hcrt	0.605847	6.83811	0.173741
Tbx3os2	0.60584	-0.0458452	0.130634
Tmem184a	-0.605648	-0.510826	0.00201718
Cd63	-0.605332	8.34871	0.11941
Rhebl1	-0.604984	4.20905	0.0696317
Foxd2	-0.604979	2.60424	0.145284
Tnnc2	-0.604929	-0.526526	0.0478009
Zscan22	0.604906	2.4482	0.0397217
Ccnf	-0.604892	1.56097	0.216072
Mex3a	-0.604628	4.60606	0.00284029
Gm9947	0.604501	-0.171452	0.16724
1810062G17Rik	-0.604444	-0.696718	0.00489196
Cfap52	-0.60432	1.17856	0.289456
Nags	-0.604122	-0.1708	0.248615
Pltp	-0.603814	4.87414	0.0126995
Gm16365	-0.60381	-0.361677	0.121148
BC024139	0.603781	2.57852	0.0672762
Cldn5	-0.603719	5.15641	0.000844601
Gm12511	-0.603714	-0.415301	0.129074
Gm24920	0.603704	-0.482653	0.0116922
Gm15492	-0.603686	-0.434773	0.10194
Scrg1	0.60359	5.37263	0.00307009
Gm28875	-0.603317	0.936808	0.170546
Nat9	-0.603194	3.45168	0.0178429
9330171B17Rik	0.602853	0.108712	0.100632
Gm13142	-0.602849	0.349073	0.120097
E2f2	-0.602835	1.8056	0.0195607
Lamc3	-0.602654	0.529219	0.0919595
2310047D07Rik	-0.602639	-0.26698	0.0239774
Grin2c	-0.602401	2.33494	0.048092
Aplnr	-0.602126	2.12762	0.068162
RP23-393I12.4	-0.602031	-0.36299	0.0605551
2610203C22Rik	0.601653	-0.236445	0.216376
Eps8l1	-0.601298	1.1507	0.109843
Cldn1	0.601056	0.987788	0.249509
Sla	-0.600834	2.85297	0.0487866
Aff1	0.600781	1.52174	0.137497
RP23-395H6.2	0.600778	1.14962	0.20131
Mterf1b	-0.600612	-0.164371	0.105308
Gbp3	0.599733	0.415014	0.0963811
Cep120	-0.599682	6.72894	0.020692
Itga3	-0.599362	4.92638	0.0107042
Cdk3-ps	-0.599341	0.229408	0.122469
Col14a1	-0.599176	1.14713	0.0339862
2010107G12Rik	0.599131	0.453862	0.237981
Gm20667	-0.598907	0.0155433	0.162826
RP23-74F20.3	0.598887	-0.533079	0.146653
RP23-365F1.5	-0.598799	0.631099	0.172737
Stpg1	-0.598785	0.607982	0.226632
Gm12328	-0.598588	1.35575	0.048479
Gm15601	-0.598516	-0.527597	0.0708356
Otog	0.598441	-0.121473	0.231151
Aaed1	-0.598363	-0.350286	0.1223
Mastl	0.598351	0.714973	0.197239
Lhx9	0.59815	3.62394	0.283194
Slc26a8	0.598063	0.689637	0.115965
Npvf	-0.598055	3.93715	0.220098
RP24-396E16.1	0.597898	0.143424	0.308773
PCDHGC5	0.597751	0.493277	0.368594
Scel	0.597742	-0.341004	0.134259
Bin3	0.597698	2.8037	0.00423834
Cideb	-0.597681	1.77165	0.136079
Foxn4	-0.597339	0.206248	0.0245011
Taf15	0.596997	4.31342	0.137228
Actr3b	0.596775	0.508798	0.138751
Stac2	0.596739	2.15328	0.0252402
Phf1	-0.596384	5.52897	0.00806901
Lin9	-0.596077	2.37717	0.0504755
Gm8696	0.595835	0.335651	0.116856
Vasp	-0.595552	5.13161	0.00054939
Foxj2	-0.595408	3.6316	0.0267868
Wrap53	-0.595317	3.07486	0.0129815
Trpc6	-0.594945	-0.42815	0.0388373
Qrfp	-0.594856	2.19936	0.112562
Mrc2	-0.594545	-0.227692	0.0953089
RP24-188H2.5	-0.594313	-0.702108	0.0409695
Samsn1	-0.594183	0.820467	0.19021
E230016M11Rik	-0.594087	1.68045	0.238868
Col13a1	-0.593924	0.409577	0.247873
Gabrd	-0.593903	0.159011	0.165461
Pcdha3	-0.593581	-0.411047	0.110684
Dock8	-0.593521	0.964265	0.213846
Ccdc57	-0.593412	2.28879	0.0590648
Abcc2	-0.593369	-0.705326	0.0301774
Gm11652	0.593223	-0.0984358	0.0367734
Snrnp48	-0.593001	3.48433	0.0139212
Itgb7	-0.592939	-0.0671277	0.286033
Dok3	-0.592908	0.420847	0.22678
Fam188b2	-0.592861	-0.396938	0.117872
Bpifa1	-0.592491	-0.479918	0.0299521
Mia	-0.59238	2.47013	0.0672319
Ccdc146	-0.592279	1.04925	0.263094
Mt2	0.592063	7.33961	0.00771186
Gm13715	0.591919	-0.637739	0.0176829
Lypla2	-0.591806	8.23333	0.138772
Lama1	-0.591752	2.08273	0.0986527
2610305D13Rik	-0.591609	1.43885	0.236283
Chrnb3	-0.591447	0.208741	0.257021
Tspan2os	-0.591238	0.726403	0.0696545
Gm15832	0.59117	0.486752	0.172159
Cnksr1	-0.591114	0.0336559	0.361503
Nwd1	0.590923	1.67542	0.189632
Ptpn18	-0.590915	2.77192	0.0216646
Slc6a4	0.590881	0.0328015	0.362967
Anapc10	0.590822	3.506	0.0966615
Dmbx1	0.590778	-0.51618	0.0899125
RP24-78F21.3	-0.590684	0.57312	0.0560044
4930556M19Rik	-0.590679	-0.565165	0.0255637
Ccdc114	-0.590519	2.84366	0.206161
Mir431	-0.590398	0.762948	0.0310916
Mb21d1	-0.590237	1.41894	0.0385422
Unc5cl	-0.590096	0.0325747	0.156553
Nxph3	-0.590018	6.19316	0.0251924
Noxo1	-0.589918	1.5475	0.164928
Zpbp	0.589762	2.31171	0.101289
Lyl1	-0.589674	1.23299	0.0967469
Arf5	-0.589465	8.50148	0.0333551
Cd84	-0.589195	0.675575	0.0126836
AW554918	-0.588956	3.93276	8.73401e-05
Exo1	-0.588406	0.319127	0.158716
C4b	-0.587996	2.84488	0.123149
Vgll3	0.587924	1.03889	0.167277
Bco2	0.58707	-0.610454	0.0297223
Mmp19	-0.58698	0.203903	0.239532
1700016K19Rik	-0.58674	4.21731	0.0315691
Atpaf1	0.586716	3.39652	0.00138401
Msx3	-0.58669	-0.702283	0.00807746
Inf2	-0.586247	2.47226	0.019914
Fbp2	-0.585356	-0.460361	0.063154
Fig4	0.585275	4.09817	0.0583809
Gm12146	-0.585127	0.934872	0.155605

## Sheet: Supplementary Table 3
Chromosome	Start	End	Length	Fold_change	p.value	FDR
chr3	8245379	8246388	1010	8.18	3.2e-21	4.88e-16
chr13	3372335	3374324	1990	6.88	1.49e-14	8.31e-10
chr17	29422497	29423513	1017	4.4	1.63e-14	8.31e-10
chr17	52740436	52741042	607	-4.71	2.24e-14	8.55e-10
chr9	3033712	3036432	2721	-6.68	6.87e-14	1.99e-09
chr9	35305314	35305578	265	-8.14	7.83e-14	1.99e-09
chr8	45034179	45034336	158	4.99	2.98e-13	6.5e-09
chr12	84224872	84225147	276	3.15	1.12e-12	1.96e-08
chr17	87661658	87663186	1529	-5.35	1.15e-12	1.96e-08
chr17	15111540	15112475	936	-4.74	1.37e-12	2.05e-08
chr17	30252172	30253089	918	-4.73	1.5e-12	2.05e-08
chr13	54841816	54843040	1225	3.15	1.7e-12	2.05e-08
chr3	88984461	88985196	736	-4.22	1.75e-12	2.05e-08
chr10	128244538	128245030	493	4.18	2.13e-12	2.26e-08
chr15	74429813	74430626	814	6.26	2.22e-12	2.26e-08
chr18	75377168	75379483	2316	-6.2	3.67e-12	3.44e-08
chr4	153126767	153128279	1513	-6.21	3.84e-12	3.44e-08
chr1	71597670	71597837	168	3.37	4.59e-12	3.89e-08
chr9	96755960	96756526	567	2.8	4.99e-12	4.01e-08
chr6	124576879	124578403	1525	-4.49	5.73e-12	4.37e-08
chr9	44306288	44307180	893	-6.16	6.52e-12	4.74e-08
chr2	140176053	140176407	355	4.08	6.85e-12	4.75e-08
chr8	126709493	126710174	682	-4.77	1.05e-11	6.99e-08
chr10	61607147	61609043	1897	-4.05	1.52e-11	9.35e-08
chr5	100452622	100453360	739	4.02	1.61e-11	9.35e-08
chr14	33553380	33553901	522	4.7	1.61e-11	9.35e-08
chr1	126091018	126091788	771	3.46	1.66e-11	9.35e-08
chr1	90818288	90819566	1279	-4.4	2.03e-11	1.1e-07
chr5	4510894	4511092	199	2.6	2.21e-11	1.16e-07
chr8	87456320	87457268	949	-6.01	2.59e-11	1.27e-07
chr11	110359510	110360719	1210	3.51	2.59e-11	1.27e-07
chr6	38697862	38699503	1642	-4.06	2.79e-11	1.3e-07
chr9	48652312	48653855	1544	-5.03	2.87e-11	1.3e-07
chr10	76822452	76822932	481	-3.04	2.91e-11	1.3e-07
chr1	87681197	87681461	265	-4.23	2.98e-11	1.3e-07
chr13	69952492	69953377	886	-3.7	3.18e-11	1.35e-07
chr7	128845156	128845329	174	3.99	3.73e-11	1.54e-07
chr4	20052870	20053073	204	4.94	4.04e-11	1.62e-07
chr1	176422497	176423188	692	4.64	4.53e-11	1.77e-07
chr8	14022963	14023704	742	3.9	4.9e-11	1.87e-07
chr19	30131849	30132006	158	4.05	5.21e-11	1.94e-07
chr13	103798900	103800169	1270	2.61	6.49e-11	2.35e-07
chr9	56876326	56877534	1209	-5.97	6.76e-11	2.35e-07
chr15	18783813	18786399	2587	-4.18	6.79e-11	2.35e-07
chr6	34087656	34088096	441	-3.41	7.29e-11	2.47e-07
chr15	102459932	102461588	1657	-5.92	8.39e-11	2.73e-07
chr19	40571366	40573380	2015	-5.92	8.4e-11	2.73e-07
chr16	96090395	96091180	786	3.45	9.74e-11	3.04e-07
chr5	113211780	113212033	254	3.85	9.84e-11	3.04e-07
chr5	131807282	131807753	472	3.9	9.96e-11	3.04e-07
chr8	12337804	12338206	403	2.53	1.04e-10	3.05e-07
chr10	93312814	93313739	926	-5.3	1.04e-10	3.05e-07
chr9	37233600	37234690	1091	2.95	1.06e-10	3.05e-07
chr6	7128124	7128910	787	-3.02	1.15e-10	3.26e-07
chr4	120042318	120042847	530	-5.84	1.2e-10	3.33e-07
chr5	135572688	135573474	787	4.76	1.35e-10	3.67e-07
chr15	62128653	62129782	1130	-2.65	1.38e-10	3.7e-07
chr10	86479940	86480887	948	-4.43	1.44e-10	3.8e-07
chr14	14049118	14050406	1289	-3.84	1.55e-10	4e-07
chr11	16874977	16875908	932	4.32	1.67e-10	4.25e-07
chr14	87296279	87296875	597	4.94	1.82e-10	4.55e-07
chr19	44370864	44372076	1213	-5.79	1.93e-10	4.75e-07
chr2	146714453	146714987	535	4.81	2e-10	4.85e-07
chr4	65594572	65596110	1539	-3.81	2.13e-10	5.07e-07
chr5	101366040	101367170	1131	-5.8	2.18e-10	5.12e-07
chr9	106227343	106228487	1145	-4.87	2.52e-10	5.83e-07
chr7	67965424	67966155	732	-5.77	2.6e-10	5.92e-07
chr4	134376309	134377483	1175	3.52	2.68e-10	5.95e-07
chr7	44636622	44637316	695	4.29	2.72e-10	5.95e-07
chr17	15545895	15546784	890	-3.55	2.73e-10	5.95e-07
chr1	127704816	127705655	840	3.67	2.78e-10	5.96e-07
chr1	151753603	151754289	687	-5.74	3.03e-10	6.42e-07
chr5	99309120	99309688	569	-5.81	3.14e-10	6.48e-07
chr1	35894021	35894234	214	4.26	3.14e-10	6.48e-07
chr10	93355922	93356727	806	-5.75	3.3e-10	6.7e-07
chr1	171009528	171010596	1069	-3.47	3.35e-10	6.72e-07
chr19	29491584	29492907	1324	3.53	3.51e-10	6.89e-07
chr7	82329022	82329208	187	2.42	3.52e-10	6.89e-07
chr9	110256017	110256205	189	3.62	3.7e-10	7.09e-07
chr1	183070387	183070601	215	3.21	3.74e-10	7.09e-07
chr5	119548295	119548796	502	4.54	3.8e-10	7.09e-07
chr10	21330574	21331695	1122	-4.04	3.81e-10	7.09e-07
chr13	96370055	96370914	860	5.73	3.88e-10	7.13e-07
chr7	127084192	127085186	995	3.9	4.05e-10	7.35e-07
chr11	88688004	88689870	1867	-3.02	4.19e-10	7.53e-07
chr2	83287837	83288611	775	-4.22	4.31e-10	7.65e-07
chr15	37523472	37523698	227	5.73	4.52e-10	7.92e-07
chr1	133003873	133004373	501	3.09	4.68e-10	8.04e-07
chr13	52823603	52824639	1037	2.84	4.69e-10	8.04e-07
chr3	103215363	103215565	203	4.85	4.98e-10	8.41e-07
chr3	34957552	34957719	168	3.79	5.02e-10	8.41e-07
chr11	92634933	92635103	171	3.93	5.16e-10	8.5e-07
chr1	106004594	106005120	527	4.46	5.21e-10	8.5e-07
chr3	52405164	52406399	1236	-5.69	5.24e-10	8.5e-07
chr5	14259727	14261796	2070	-3.98	5.33e-10	8.55e-07
chr4	117344276	117345021	746	3.48	5.46e-10	8.61e-07
chr14	47248854	47249637	784	-3.81	5.48e-10	8.61e-07
chr1	89185355	89187961	2607	2.21	5.73e-10	8.92e-07
chr16	28722468	28722660	193	5.71	5.82e-10	8.96e-07
chr9	103460944	103461798	855	2.66	5.91e-10	9.01e-07
chr11	109745132	109746948	1817	-5.67	6.35e-10	9.59e-07
chr3	57895859	57897861	2003	-5.69	6.56e-10	9.81e-07
chr10	20502705	20503325	621	3.96	6.62e-10	9.81e-07
chr8	24316372	24316656	285	5.71	7.69e-10	1.13e-06
chr4	99421721	99422291	571	3.47	7.95e-10	1.15e-06
chr12	99366214	99366890	677	-5.68	8.26e-10	1.19e-06
chr11	100155116	100157084	1969	-5.63	8.53e-10	1.22e-06
chr7	13036050	13037402	1353	-3.8	9.01e-10	1.26e-06
chr17	34364950	34365705	756	-5.69	9.01e-10	1.26e-06
chr2	165339663	165339964	302	2.36	9.09e-10	1.26e-06
chr6	102905804	102906633	830	4.24	9.9e-10	1.36e-06
chr9	120146667	120148580	1914	-4.48	1.07e-09	1.45e-06
chr6	144381793	144382640	848	-3.69	1.08e-09	1.45e-06
chr16	34070158	34071319	1162	-3.14	1.09e-09	1.45e-06
chr1	190237550	190239685	2136	-4.49	1.15e-09	1.53e-06
chr11	71696258	71697589	1332	2.05	1.18e-09	1.55e-06
chr3	101913412	101914473	1062	-5.61	1.19e-09	1.55e-06
chr12	69561344	69562098	755	2.79	1.21e-09	1.57e-06
chr17	3259709	3260294	586	4.68	1.35e-09	1.73e-06
chr7	28652693	28653493	801	-3.42	1.45e-09	1.83e-06
chr4	43033888	43034153	266	5.6	1.46e-09	1.83e-06
chr7	27134171	27134425	255	2.69	1.47e-09	1.83e-06
chr11	121478023	121478984	962	-5.57	1.47e-09	1.83e-06
chr1	107366716	107368035	1320	-3.65	1.52e-09	1.87e-06
chr2	166860641	166862146	1506	-5.57	1.54e-09	1.87e-06
chr8	120657025	120657211	187	5.61	1.59e-09	1.92e-06
chr6	37730519	37730691	173	5.64	1.61e-09	1.92e-06
chr17	48724459	48724645	187	5.59	1.61e-09	1.92e-06
chr19	25087898	25088590	693	3.09	1.69e-09	1.99e-06
chr10	60102199	60103187	989	-4.25	1.7e-09	1.99e-06
chr7	129479017	129479874	858	4.66	1.71e-09	1.99e-06
chr11	80169170	80169505	336	-5.57	1.75e-09	2.02e-06
chr13	54207782	54208875	1094	-5.55	1.79e-09	2.05e-06
chr1	171547983	171548174	192	4.62	1.81e-09	2.06e-06
chr12	26546174	26547470	1297	-4.32	1.83e-09	2.06e-06
chr11	69272551	69274163	1613	-5.03	1.85e-09	2.06e-06
chr16	23163501	23165645	2145	-5.57	1.85e-09	2.06e-06
chr2	121316707	121316859	153	5.58	2.05e-09	2.26e-06
chr19	19581628	19581807	180	-4.81	2.07e-09	2.26e-06
chr18	60852899	60853603	705	-5.67	2.07e-09	2.26e-06
chr3	70252435	70252840	406	3.48	2.12e-09	2.28e-06
chr4	87753656	87754311	656	-5.54	2.12e-09	2.28e-06
chr7	24955891	24956599	709	-3.66	2.14e-09	2.29e-06
chr8	122120885	122121068	184	4.59	2.19e-09	2.31e-06
chr3	83101619	83103540	1922	2.51	2.2e-09	2.31e-06
chr7	64549775	64550485	711	-5.55	2.21e-09	2.31e-06
chr5	13619851	13621241	1391	-3.67	2.34e-09	2.42e-06
chr16	73172696	73174143	1448	-2.72	2.38e-09	2.43e-06
chr10	32774294	32774528	235	5.53	2.39e-09	2.43e-06
chr5	37418362	37418653	292	-5.52	2.39e-09	2.43e-06
chr2	31829445	31830998	1554	-3.57	2.45e-09	2.47e-06
chr13	108757494	108757831	338	3.78	2.46e-09	2.47e-06
chr16	3806952	3807446	495	2.7	2.48e-09	2.47e-06
chr1	120426056	120427661	1606	-5.51	2.57e-09	2.54e-06
chr13	113090384	113090991	608	3.31	2.61e-09	2.57e-06
chr9	20537710	20538447	738	3.59	2.72e-09	2.66e-06
chr3	95253559	95254018	460	3.44	2.76e-09	2.68e-06
chr17	4625641	4627091	1451	-5.5	2.8e-09	2.7e-06
chr4	126619204	126619948	745	3.36	2.93e-09	2.81e-06
chr4	59324216	59324402	187	2.89	3.02e-09	2.88e-06
chr17	46759093	46759609	517	-4.42	3.05e-09	2.89e-06
chr10	76369845	76370530	686	-4.22	3.11e-09	2.93e-06
chr3	122143598	122144817	1220	2.85	3.13e-09	2.93e-06
chr3	107555230	107556787	1558	-5.53	3.19e-09	2.97e-06
chr4	124589678	124590742	1065	5.55	3.26e-09	3.02e-06
chr2	122836750	122837286	537	2.93	3.3e-09	3.03e-06
chr9	58423608	58424611	1004	3.08	3.37e-09	3.06e-06
chr8	105959030	105959219	190	3.36	3.38e-09	3.06e-06
chr5	115360481	115361681	1201	-3.57	3.39e-09	3.06e-06
chr13	96354070	96354616	547	5.57	3.43e-09	3.08e-06
chr5	67244293	67245201	909	3.24	3.55e-09	3.17e-06
chr12	111106267	111107081	815	3.69	3.69e-09	3.25e-06
chr5	24183516	24184803	1288	-2.91	3.69e-09	3.25e-06
chr2	51860469	51861291	823	5.55	3.8e-09	3.33e-06
chr6	135304095	135304260	166	4.62	3.92e-09	3.41e-06
chr10	68969472	68970394	923	3.36	3.95e-09	3.43e-06
chr9	51956812	51957672	861	4.59	4.01e-09	3.45e-06
chr2	132186263	132186428	166	5.56	4.04e-09	3.46e-06
chr11	113420833	113422613	1781	-1.7	4.07e-09	3.47e-06
chr8	35274170	35274601	432	3.49	4.1e-09	3.48e-06
chr4	86962825	86963768	944	-5.49	4.12e-09	3.48e-06
chr17	88627181	88628069	889	-4.4	4.15e-09	3.48e-06
chr5	149801494	149802864	1371	2.19	4.18e-09	3.48e-06
chr6	148683298	148684440	1143	-4.64	4.25e-09	3.52e-06
chr2	126499162	126499796	635	-2.42	4.27e-09	3.52e-06
chr6	96733100	96733565	466	-3.39	4.35e-09	3.57e-06
chr5	96354050	96355837	1788	-4.12	4.55e-09	3.71e-06
chr6	143068674	143068846	173	3.41	4.66e-09	3.78e-06
chr5	104743978	104744323	346	-5.47	4.92e-09	3.97e-06
chr13	112148991	112149212	222	-4.33	4.95e-09	3.97e-06
chr9	78859914	78861289	1376	-3.92	5.11e-09	4.08e-06
chr16	30702370	30703634	1265	-5.43	5.2e-09	4.13e-06
chr5	54102870	54103045	176	3.3	5.28e-09	4.18e-06
chr13	41307722	41307905	184	2.32	5.51e-09	4.32e-06
chr18	37183916	37185170	1255	2.75	5.52e-09	4.32e-06
chr2	79762055	79762207	153	5.44	5.58e-09	4.32e-06
chr15	103141610	103141950	341	3.1	5.6e-09	4.32e-06
chr11	27827095	27827806	712	-4.93	5.61e-09	4.32e-06
chr8	45857449	45859354	1906	-2.85	5.71e-09	4.38e-06
chr14	116933411	116934356	946	-5.42	6.14e-09	4.68e-06
chr5	120725707	120726945	1239	-5.42	6.16e-09	4.68e-06
chr8	70730457	70731235	779	-2.93	6.19e-09	4.68e-06
chr8	124901969	124902242	274	-4.57	6.44e-09	4.84e-06
chr12	8932839	8933015	177	5.45	6.54e-09	4.89e-06
chr3	22353327	22353988	662	2.94	6.66e-09	4.96e-06
chr3	67486047	67486882	836	-5.41	6.76e-09	5e-06
chr1	187631023	187631728	706	3.45	6.84e-09	5.04e-06
chr16	11031655	11032200	546	-5.41	7.01e-09	5.14e-06
chr11	3100450	3102954	2505	-5.63	7.11e-09	5.17e-06
chr6	128640491	128640729	239	-3.92	7.11e-09	5.17e-06
chr7	25099063	25100831	1769	-4.35	7.16e-09	5.17e-06
chr16	18207649	18208712	1064	-5.4	7.32e-09	5.25e-06
chr15	19013174	19013639	466	-5.42	7.33e-09	5.25e-06
chr17	50558691	50559474	784	2.32	7.38e-09	5.26e-06
chr5	72635151	72637120	1970	-5.41	7.41e-09	5.26e-06
chr15	98967522	98968223	702	2.74	7.48e-09	5.28e-06
chr13	37146959	37147588	630	-5.39	7.57e-09	5.32e-06
chr2	157830003	157830452	450	-5.39	7.63e-09	5.34e-06
chr5	66476584	66477521	938	-2.61	7.77e-09	5.41e-06
chr14	29795782	29798336	2555	-2.77	7.84e-09	5.43e-06
chr1	14783308	14783549	242	3.53	7.9e-09	5.43e-06
chr3	134828103	134828473	371	-3.61	7.91e-09	5.43e-06
chr1	188240438	188241055	618	-5.4	7.98e-09	5.43e-06
chr3	130103481	130103884	404	5.41	8e-09	5.43e-06
chr4	86693935	86695091	1157	2.04	8.01e-09	5.43e-06
chr16	95323270	95323563	294	-5.41	8.18e-09	5.52e-06
chr4	148895430	148895956	527	-4.43	8.31e-09	5.56e-06
chr7	34544814	34547456	2643	-2.97	8.32e-09	5.56e-06
chr5	146997394	146997976	583	-5.4	8.38e-09	5.58e-06
chr5	99005103	99005996	894	-3.79	8.49e-09	5.62e-06
chr10	58909297	58909515	219	3.35	8.51e-09	5.62e-06
chr3	104352911	104353526	616	-4.9	9.05e-09	5.95e-06
chr11	118482373	118483189	817	-5.38	9.31e-09	6.09e-06
chr14	75448279	75449309	1031	-5.36	9.42e-09	6.12e-06
chr4	84250491	84251235	745	1.49	9.43e-09	6.12e-06
chr4	138852815	138853522	708	-5.36	9.65e-09	6.22e-06
chr8	124964113	124965320	1208	2.76	9.66e-09	6.22e-06
chr4	119852883	119853578	696	5.37	9.83e-09	6.3e-06
chr15	7085396	7085969	574	-5.38	9.87e-09	6.3e-06
chr13	60502637	60502814	178	4.21	1.05e-08	6.66e-06
chr13	72770230	72771153	924	-3.01	1.05e-08	6.66e-06
chr14	98596862	98597060	199	-5.36	1.08e-08	6.79e-06
chr3	133650972	133651167	196	5.36	1.08e-08	6.81e-06
chr1	45269015	45269185	171	5.36	1.11e-08	6.92e-06
chr4	136303507	136304697	1191	-5.35	1.14e-08	7.07e-06
chr16	21086756	21087105	350	-5.34	1.14e-08	7.09e-06
chr2	71808380	71809283	904	-4.9	1.19e-08	7.36e-06
chr16	21540290	21540438	149	5.36	1.21e-08	7.43e-06
chr18	61704163	61704771	609	-5.34	1.22e-08	7.44e-06
chr1	172583847	172585050	1204	-3.36	1.22e-08	7.44e-06
chr11	70189503	70190401	899	2.89	1.26e-08	7.63e-06
chr7	142012632	142012802	171	5.37	1.28e-08	7.75e-06
chr4	154259178	154260643	1466	-4.55	1.3e-08	7.82e-06
chr2	75234724	75235324	601	-4.55	1.3e-08	7.83e-06
chr18	65091155	65091700	546	-5.33	1.33e-08	7.96e-06
chr2	146190822	146191777	956	-5.32	1.36e-08	8.1e-06
chr2	158321304	158322854	1551	-5.31	1.45e-08	8.61e-06
chr9	109510335	109511273	939	2.32	1.48e-08	8.73e-06
chr8	118018460	118019206	747	-3.66	1.49e-08	8.8e-06
chr18	68935490	68935740	251	3.84	1.5e-08	8.83e-06
chr2	128235575	128235837	263	-3.16	1.51e-08	8.85e-06
chr2	166767889	166768543	655	-5.33	1.54e-08	8.94e-06
chr3	89697992	89698690	699	3.82	1.57e-08	9.11e-06
chr7	37865956	37866110	155	3.74	1.6e-08	9.26e-06
chr17	24636113	24636573	461	4.42	1.64e-08	9.43e-06
chr7	134233233	134233771	539	-4.13	1.67e-08	9.53e-06
chr5	116655518	116656287	770	-5.33	1.67e-08	9.53e-06
chr4	33672169	33672917	749	5.32	1.69e-08	9.61e-06
chr10	4508864	4509107	244	-4.05	1.74e-08	9.89e-06
chr7	65790054	65791538	1485	-4.84	1.77e-08	9.98e-06
chr6	34144300	34145327	1028	-5.33	1.78e-08	9.98e-06
chr3	58162123	58163560	1438	2.47	1.79e-08	9.98e-06
chr8	27263529	27264553	1025	-3.59	1.79e-08	9.98e-06
chr2	27557277	27557618	342	3.04	1.79e-08	9.98e-06
chr8	106783772	106784999	1228	3.57	1.81e-08	1e-05
chr7	123640601	123641508	908	-5.33	1.85e-08	1.02e-05
chr3	129871167	129872012	846	-5.28	1.87e-08	1.03e-05
chr19	37568128	37568624	497	-3.75	1.94e-08	1.06e-05
chr18	33520770	33521427	658	3.41	1.97e-08	1.07e-05
chr3	130406831	130407484	654	-3.58	1.97e-08	1.07e-05
chr2	94486748	94487369	622	-5.28	1.97e-08	1.07e-05
chr2	92728895	92729579	685	3.21	2.03e-08	1.1e-05
chr2	158105621	158106336	716	-5.26	2.11e-08	1.13e-05
chr14	57434976	57435165	190	4.26	2.11e-08	1.13e-05
chr3	32695787	32697195	1409	-4.02	2.15e-08	1.15e-05
chr15	6253766	6254327	562	-5.27	2.18e-08	1.16e-05
chr12	80880989	80882111	1123	-3.51	2.19e-08	1.16e-05
chr6	54028249	54028426	178	5.28	2.21e-08	1.17e-05
chr1	165805515	165806863	1349	-3.77	2.22e-08	1.17e-05
chr8	52872260	52873440	1181	-5.31	2.27e-08	1.19e-05
chr4	151358013	151358729	717	3.4	2.32e-08	1.21e-05
chr4	149803490	149804129	640	-5.25	2.33e-08	1.22e-05
chr3	153231078	153231681	604	3.6	2.37e-08	1.23e-05
chr9	102382061	102383479	1419	-3.8	2.41e-08	1.25e-05
chr2	179426878	179427757	880	-3.62	2.41e-08	1.25e-05
chr13	51750775	51751988	1214	-3.75	2.46e-08	1.27e-05
chr2	73344057	73344878	822	3.21	2.63e-08	1.35e-05
chr1	36764377	36765668	1292	-2.76	2.64e-08	1.35e-05
chr1	157707080	157707966	887	-4.51	2.66e-08	1.35e-05
chr1	112089079	112089263	185	4.76	2.67e-08	1.35e-05
chr5	144741315	144742973	1659	2.02	2.68e-08	1.35e-05
chr10	41093815	41094424	610	4.99	2.69e-08	1.35e-05
chr2	76698970	76700116	1147	-3.49	2.7e-08	1.35e-05
chr1	42735991	42736289	299	3.25	2.7e-08	1.35e-05
chr8	32934217	32934772	556	3.06	2.71e-08	1.35e-05
chr18	61785719	61785994	276	2.51	2.72e-08	1.35e-05
chr2	161172125	161172912	788	3.78	2.73e-08	1.36e-05
chr5	77461164	77462068	905	-4.83	2.76e-08	1.37e-05
chr14	104293155	104293972	818	-5.24	2.77e-08	1.37e-05
chr11	60523719	60526049	2331	-3.76	2.8e-08	1.37e-05
chr14	120356808	120358420	1613	-4.23	2.8e-08	1.37e-05
chr11	100994783	100995512	730	5.26	2.82e-08	1.38e-05
chr11	113064513	113066185	1673	1.54	2.83e-08	1.38e-05
chr10	4364053	4364228	176	5.26	2.83e-08	1.38e-05
chr9	74273213	74273375	163	5.33	2.88e-08	1.39e-05
chr17	30007896	30008343	448	-5.23	2.9e-08	1.4e-05
chr14	52055367	52055633	267	-5.28	2.92e-08	1.4e-05
chr4	96617168	96618228	1061	-5.25	2.92e-08	1.4e-05
chr3	84471752	84472473	722	3.04	2.92e-08	1.4e-05
chr8	73303320	73304001	682	-5.22	3.04e-08	1.45e-05
chr3	63137023	63137614	592	-5.26	3.05e-08	1.45e-05
chr4	131657827	131658003	177	-5.23	3.08e-08	1.46e-05
chr1	190666453	190666639	187	4.86	3.1e-08	1.46e-05
chr10	44604473	44604751	279	-4.46	3.13e-08	1.47e-05
chr16	87519073	87519228	156	3.69	3.2e-08	1.5e-05
chr9	99398609	99400722	2114	-5.22	3.24e-08	1.52e-05
chr18	39265505	39265863	359	-4.21	3.27e-08	1.52e-05
chr15	76047882	76049147	1266	-5.27	3.27e-08	1.52e-05
chr2	35030310	35030558	249	-3.96	3.29e-08	1.53e-05
chr1	134644155	134644332	178	3.29	3.32e-08	1.53e-05
chr12	105436039	105436296	258	-4.48	3.32e-08	1.53e-05
chr7	45164423	45164606	184	-3.82	3.39e-08	1.56e-05
chrX	169998538	170008743	10206	-2.85	3.41e-08	1.56e-05
chr8	3127435	3127604	170	3.92	3.43e-08	1.57e-05
chr7	82236861	82239000	2140	-5.23	3.51e-08	1.6e-05
chr11	83864741	83865726	986	-3.92	3.52e-08	1.6e-05
chr15	60100955	60101747	793	-5.28	3.54e-08	1.6e-05
chr15	89572795	89574215	1421	-3.81	3.64e-08	1.64e-05
chr7	81660973	81661594	622	3.07	3.66e-08	1.64e-05
chr2	162047024	162047718	695	-5.2	3.66e-08	1.64e-05
chr1	31739404	31739596	193	5.32	3.67e-08	1.64e-05
chr7	136794258	136794928	671	-2.76	3.72e-08	1.66e-05
chr11	116835006	116835769	764	3.37	3.77e-08	1.67e-05
chr7	128279081	128279686	606	1.96	3.79e-08	1.68e-05
chr6	125001103	125002779	1677	-3.74	3.86e-08	1.71e-05
chr16	87726526	87727447	922	-5.2	3.89e-08	1.71e-05
chr6	108668969	108670735	1767	-5.24	3.89e-08	1.71e-05
chr12	74103476	74104708	1233	-4.38	3.9e-08	1.71e-05
chr2	13744001	13744282	282	-3.49	3.91e-08	1.71e-05
chr1	91672609	91673581	973	-5.21	3.93e-08	1.71e-05
chr1	145544266	145544924	659	-5.19	3.94e-08	1.71e-05
chr2	59558203	59558752	550	3.02	3.94e-08	1.71e-05
chr2	13266279	13266472	194	5.2	4e-08	1.73e-05
chr18	24315381	24316978	1598	-5.19	4.01e-08	1.73e-05
chr16	76364820	76365103	284	-4.19	4.03e-08	1.73e-05
chrY	11858120	11858367	248	-5.52	4.06e-08	1.74e-05
chr1	127406699	127407414	716	3.13	4.17e-08	1.78e-05
chr11	82235868	82237286	1419	-5.21	4.25e-08	1.81e-05
chr19	47700823	47702385	1563	-3.33	4.3e-08	1.82e-05
chr1	34873770	34874607	838	-5.27	4.3e-08	1.82e-05
chr2	4593608	4593795	188	4.33	4.35e-08	1.84e-05
chr11	112691888	112693063	1176	-5.18	4.45e-08	1.88e-05
chr5	133146938	133147567	630	5.22	4.48e-08	1.88e-05
chr11	94942951	94943702	752	2.74	4.5e-08	1.88e-05
chr17	79178765	79179979	1215	-3.12	4.6e-08	1.92e-05
chr5	90431790	90431970	181	5.19	4.63e-08	1.93e-05
chr3	47348621	47349225	605	5.23	4.64e-08	1.93e-05
chr14	34068970	34069143	174	4.09	4.66e-08	1.93e-05
chr3	83960110	83960895	786	3.21	4.66e-08	1.93e-05
chr19	8603840	8604565	726	-5.24	4.74e-08	1.95e-05
chr7	45634417	45635393	977	-5.29	4.85e-08	1.99e-05
chr6	41326381	41327045	665	5.22	4.85e-08	1.99e-05
chr5	135724419	135724600	182	2.68	4.89e-08	2e-05
chr11	98876665	98878205	1541	-5.22	4.93e-08	2.01e-05
chr8	13786998	13789054	2057	-5.17	4.97e-08	2.02e-05
chr4	43650568	43651069	502	-5.22	4.98e-08	2.02e-05
chr1	79804185	79804372	188	5.2	5.01e-08	2.03e-05
chr3	51909818	51910033	216	5.2	5.05e-08	2.04e-05
chr8	46401881	46402581	701	-3.36	5.08e-08	2.04e-05
chr4	106125656	106126337	682	-3.85	5.09e-08	2.04e-05
chr5	116203673	116204718	1046	-5.16	5.13e-08	2.06e-05
chr10	121838853	121839009	157	-3.87	5.27e-08	2.1e-05
chr19	58049069	58049226	158	-5.26	5.29e-08	2.11e-05
chr9	120877315	120878394	1080	-5.15	5.33e-08	2.11e-05
chr8	65101039	65101199	161	5.18	5.35e-08	2.11e-05
chr9	47003028	47003201	174	3.05	5.35e-08	2.11e-05
chr5	36943232	36944368	1137	-5.31	5.39e-08	2.12e-05
chr6	38220313	38220470	158	3.59	5.4e-08	2.12e-05
chr6	124860416	124860970	555	-5.17	5.42e-08	2.13e-05
chr17	64989967	64990673	707	3.27	5.55e-08	2.17e-05
chr9	47267354	47268096	743	-3.74	5.57e-08	2.17e-05
chr15	36471587	36471760	174	3.07	5.76e-08	2.24e-05
chr1	153650734	153650914	181	4.07	5.77e-08	2.24e-05
chr8	115120025	115120212	188	5.2	5.93e-08	2.3e-05
chr1	187306169	187307352	1184	2.99	5.98e-08	2.31e-05
chr4	137431380	137432172	793	-2.72	6e-08	2.31e-05
chr1	59606532	59606721	190	3.78	6.01e-08	2.31e-05
chr3	139717812	139717961	150	3.89	6.03e-08	2.31e-05
chr6	82921799	82922697	899	2.26	6.08e-08	2.32e-05
chr15	84677902	84678450	549	-5.2	6.14e-08	2.34e-05
chr11	84614426	84615124	699	-5.19	6.14e-08	2.34e-05
chr3	139094101	139095254	1154	-5.16	6.19e-08	2.35e-05
chr6	106958263	106958419	157	3.61	6.23e-08	2.36e-05
chr8	94175338	94176170	833	3.32	6.27e-08	2.37e-05
chr10	100515756	100515931	176	5.16	6.33e-08	2.38e-05
chr16	32013397	32014271	875	2.76	6.36e-08	2.39e-05
chr14	34107656	34107810	155	3.51	6.39e-08	2.39e-05
chr8	117459810	117461265	1456	-5.23	6.4e-08	2.39e-05
chr13	69616474	69617070	597	-4.41	6.42e-08	2.4e-05
chr12	112208696	112208959	264	-5.14	6.44e-08	2.4e-05
chr19	60331324	60331501	178	5.18	6.48e-08	2.41e-05
chr8	35867647	35867844	198	3.61	6.51e-08	2.41e-05
chr7	139634460	139635556	1097	-5.13	6.53e-08	2.41e-05
chr1	181037093	181038384	1292	-2.76	6.58e-08	2.42e-05
chr16	36492903	36493068	166	5.18	6.59e-08	2.42e-05
chr19	46601348	46601760	413	1.6	6.65e-08	2.43e-05
chr13	104074258	104075138	881	-5.12	6.66e-08	2.43e-05
chr14	8012119	8012666	548	-5.16	6.68e-08	2.43e-05
chr12	4208525	4208700	176	-4.15	6.69e-08	2.43e-05
chr14	79925911	79926727	817	-5.12	6.73e-08	2.44e-05
chr8	92202015	92202302	288	1.67	6.77e-08	2.45e-05
chr2	152727043	152728305	1263	-4.4	6.8e-08	2.46e-05
chr11	66738778	66739592	815	-4.6	6.85e-08	2.47e-05
chr5	144735582	144735753	172	5.15	6.85e-08	2.47e-05
chr13	69872126	69872410	285	-4.35	6.88e-08	2.47e-05
chr14	59662309	59663465	1157	3.51	6.9e-08	2.47e-05
chr17	9944104	9945047	944	-5.16	6.91e-08	2.47e-05
chr8	8968308	8969545	1238	-2.31	6.93e-08	2.47e-05
chr17	73704620	73705240	621	-5.24	7.06e-08	2.51e-05
chr10	86495725	86496594	870	5.14	7.11e-08	2.52e-05
chr3	98199727	98199993	267	-5.25	7.28e-08	2.58e-05
chr10	128168569	128169444	876	-5.16	7.37e-08	2.6e-05
chr13	33564915	33565358	444	5.15	7.4e-08	2.61e-05
chr18	61669312	61670438	1127	-5.15	7.55e-08	2.65e-05
chr10	121243550	121244251	702	-5.11	7.59e-08	2.66e-05
chr11	111601687	111602462	776	3.87	7.75e-08	2.71e-05
chr11	5065741	5066748	1008	-4.67	7.76e-08	2.71e-05
chr8	91393681	91394270	590	-5.15	7.81e-08	2.72e-05
chr5	91904985	91905866	882	-5.14	7.84e-08	2.72e-05
chr7	135340796	135341130	335	-5.12	7.87e-08	2.73e-05
chr1	88241895	88242902	1008	2.35	7.93e-08	2.74e-05
chr1	13137487	13137806	320	-5.11	8e-08	2.76e-05
chr3	84032779	84033425	647	-3.96	8.04e-08	2.77e-05
chr11	81238080	81238869	790	-4.13	8.18e-08	2.81e-05
chr1	78322932	78323378	447	-4.38	8.24e-08	2.82e-05
chr6	136775035	136775707	673	-3.79	8.26e-08	2.83e-05
chr9	54217663	54217889	227	5.11	8.29e-08	2.83e-05
chr18	58490786	58490947	162	5.22	8.31e-08	2.83e-05
chr17	29604784	29605896	1113	-5.1	8.37e-08	2.84e-05
chr1	100497853	100498247	395	4	8.37e-08	2.84e-05
chr8	62770070	62771359	1290	3.29	8.39e-08	2.84e-05
chr5	77657650	77657908	259	3.13	8.52e-08	2.87e-05
chr4	57605979	57606419	441	-4.67	8.53e-08	2.87e-05
chr13	110021799	110023241	1443	5.16	8.54e-08	2.87e-05
chr6	47866026	47866726	701	-3.15	8.59e-08	2.87e-05
chr1	65147329	65147499	171	4.07	8.59e-08	2.87e-05
chr18	44147342	44147500	159	1.94	8.64e-08	2.88e-05
chr2	33281140	33282253	1114	-5.17	8.68e-08	2.89e-05
chr13	44323701	44323950	250	-5.09	8.76e-08	2.91e-05
chr10	60465577	60467180	1604	-4.08	8.8e-08	2.91e-05
chr3	26376842	26377470	629	2.95	8.81e-08	2.91e-05
chr1	86658117	86659052	936	-5.09	8.85e-08	2.92e-05
chr2	50088968	50089709	742	2.74	8.86e-08	2.92e-05
chr1	138048667	138049022	356	3.37	8.92e-08	2.93e-05
chr7	98369655	98370866	1212	-3.81	8.99e-08	2.95e-05
chr5	28221296	28221589	294	2.22	9.01e-08	2.95e-05
chr14	48305768	48306479	712	3.11	9.08e-08	2.97e-05
chr9	3198701	3199851	1151	-5.1	9.2e-08	2.99e-05
chr15	73001434	73002169	736	-3.8	9.21e-08	2.99e-05
chr4	141894748	141895692	945	-3.74	9.22e-08	2.99e-05
chr15	37110828	37111502	675	2.81	9.31e-08	3.02e-05
chr6	116582386	116582616	231	-3.27	9.33e-08	3.02e-05
chr1	39708952	39710666	1715	-5.15	9.5e-08	3.06e-05
chr13	40679171	40679390	220	5.1	9.53e-08	3.06e-05
chr19	24478073	24479179	1107	-4.12	9.53e-08	3.06e-05
chr6	92258924	92259643	720	-4.38	9.61e-08	3.08e-05
chr7	139192344	139193814	1471	-2.68	9.68e-08	3.1e-05
chr6	51145331	51146471	1141	2.98	9.8e-08	3.12e-05
chr9	34991188	34991367	180	5.11	9.8e-08	3.12e-05
chr14	32038442	32039253	812	-4.62	9.82e-08	3.12e-05
chr9	31125208	31125919	712	-5.08	9.84e-08	3.12e-05
chr18	50091811	50092015	205	2.88	9.87e-08	3.12e-05
chr13	109914036	109914936	901	-3.53	9.89e-08	3.12e-05
chr18	15557063	15557593	531	-5.1	9.89e-08	3.12e-05
chr9	48280189	48280704	516	-4.13	9.92e-08	3.12e-05
chr13	53758744	53759204	461	-4.37	1e-07	3.15e-05
chr12	76752863	76753100	238	3.83	1.01e-07	3.18e-05
chr10	67533119	67534502	1384	-3.88	1.02e-07	3.2e-05
chr11	110347938	110348364	427	-5.11	1.03e-07	3.21e-05
chr3	129818323	129819274	952	-3.58	1.03e-07	3.21e-05
chr1	97364682	97365267	586	-5.11	1.03e-07	3.21e-05
chr11	89396659	89397766	1108	-1.85	1.04e-07	3.22e-05
chr2	128688000	128689155	1156	2.06	1.05e-07	3.25e-05
chr10	120740510	120741800	1291	-3.96	1.09e-07	3.37e-05
chr4	139722615	139724398	1784	-5.07	1.09e-07	3.37e-05
chr14	68179647	68180769	1123	-5.12	1.1e-07	3.37e-05
chr2	32025783	32026163	381	-3.8	1.1e-07	3.37e-05
chr13	53065189	53065792	604	5.13	1.1e-07	3.37e-05
chr7	114824910	114825122	213	2.75	1.14e-07	3.46e-05
chr5	30354349	30355680	1332	-3.85	1.14e-07	3.46e-05
chr16	73186563	73186996	434	-4.7	1.14e-07	3.46e-05
chr9	115040742	115042106	1365	-4.33	1.14e-07	3.46e-05
chr2	76766425	76766611	187	2.79	1.16e-07	3.52e-05
chr4	110095401	110096531	1131	-5.1	1.19e-07	3.59e-05
chr12	107680237	107681961	1725	-5.1	1.19e-07	3.59e-05
chr12	102192006	102192506	501	-5.05	1.19e-07	3.59e-05
chr1	54770900	54771536	637	2.88	1.2e-07	3.61e-05
chr14	60593960	60594430	471	3.21	1.2e-07	3.61e-05
chr1	107792575	107793190	616	-3.28	1.21e-07	3.62e-05
chr7	145051340	145051874	535	3.17	1.21e-07	3.62e-05
chr7	121564354	121564534	181	5.1	1.21e-07	3.62e-05
chr18	10885635	10886166	532	3.26	1.22e-07	3.62e-05
chr14	70912191	70913638	1448	-5.05	1.23e-07	3.67e-05
chr14	118332772	118334324	1553	-5.05	1.29e-07	3.81e-05
chr13	112933314	112934407	1094	2.04	1.29e-07	3.83e-05
chr1	136841362	136841651	290	-5.05	1.31e-07	3.87e-05
chr10	70944332	70944699	368	3.37	1.32e-07	3.88e-05
chr9	56222214	56222880	667	-3.91	1.32e-07	3.88e-05
chr6	81982584	81984401	1818	-5.05	1.32e-07	3.88e-05
chr13	31226608	31227668	1061	-5.21	1.33e-07	3.91e-05
chr16	64618814	64621325	2512	1.75	1.36e-07	3.96e-05
chr11	99421770	99422111	342	-3.47	1.36e-07	3.96e-05
chr2	38402765	38403242	478	-4.64	1.36e-07	3.98e-05
chr7	133234543	133235129	587	-2.97	1.37e-07	3.98e-05
chr12	75337983	75339278	1296	2.16	1.38e-07	4e-05
chr6	72260330	72261022	693	-5.07	1.38e-07	4e-05
chr6	38296313	38296615	303	5.06	1.38e-07	4e-05
chr11	64126497	64127837	1341	-5.04	1.39e-07	4.01e-05
chr5	142639542	142640515	974	-4.66	1.4e-07	4.03e-05
chr10	99822217	99822996	780	2.56	1.4e-07	4.03e-05
chr10	121862345	121863045	701	-2	1.42e-07	4.07e-05
chr2	120021497	120021678	182	4.03	1.42e-07	4.07e-05
chr12	114186375	114186543	169	5.05	1.42e-07	4.07e-05
chr3	41582535	41583554	1020	-5.04	1.43e-07	4.07e-05
chr2	165502871	165503309	439	-5.03	1.43e-07	4.07e-05
chr9	61276119	61277146	1028	-5.03	1.43e-07	4.07e-05
chr2	27520257	27521212	956	-5.12	1.44e-07	4.08e-05
chr7	24943517	24944188	672	-5.05	1.44e-07	4.09e-05
chr17	84162832	84163550	719	-4.61	1.45e-07	4.09e-05
chr18	45721210	45722731	1522	-5.09	1.45e-07	4.11e-05
chr11	54400881	54401368	488	-3.79	1.46e-07	4.12e-05
chr11	93458081	93459054	974	-5.04	1.46e-07	4.12e-05
chr5	100995069	100995757	689	-5.05	1.48e-07	4.14e-05
chr18	61028924	61029626	703	4.07	1.48e-07	4.14e-05
chr13	92100150	92101508	1359	-5.09	1.49e-07	4.17e-05
chr12	67059221	67059813	593	-5.41	1.49e-07	4.17e-05
chr18	73321474	73321790	317	-4.29	1.49e-07	4.17e-05
chr8	120861623	120862962	1340	-5.15	1.5e-07	4.18e-05
chr5	36186547	36188018	1472	-5.13	1.5e-07	4.18e-05
chr8	22046180	22047595	1416	-5.09	1.52e-07	4.22e-05
chr19	20741643	20741923	281	4.65	1.53e-07	4.22e-05
chr17	34934889	34936313	1425	-3.42	1.55e-07	4.28e-05
chr15	21601319	21601520	202	5.11	1.56e-07	4.29e-05
chr3	35095029	35095758	730	3.65	1.56e-07	4.29e-05
chr11	96027809	96028055	247	-5.06	1.57e-07	4.32e-05
chr8	40649906	40650503	598	-3.07	1.57e-07	4.32e-05
chr14	67624693	67624895	203	3.68	1.58e-07	4.32e-05
chr12	78843436	78844083	648	-5.02	1.59e-07	4.35e-05
chr6	67117131	67118457	1327	2.61	1.6e-07	4.35e-05
chr2	118240135	118241738	1604	-5.02	1.6e-07	4.35e-05
chr5	108283808	108284259	452	3.37	1.6e-07	4.35e-05
chr8	114885818	114885979	162	5.07	1.61e-07	4.37e-05
chr15	52055246	52055809	564	3.64	1.61e-07	4.37e-05
chr1	125940775	125941834	1060	-5.02	1.64e-07	4.42e-05
chr2	26067799	26068365	567	-5.03	1.64e-07	4.43e-05
chr7	77832590	77833015	426	-5.01	1.66e-07	4.46e-05
chr10	21885784	21885937	154	3.67	1.66e-07	4.46e-05
chr15	74212123	74213022	900	-4.63	1.66e-07	4.47e-05
chr1	121469898	121470161	264	5.06	1.67e-07	4.47e-05
chr19	56802564	56804484	1921	-5.01	1.67e-07	4.47e-05
chr1	187466595	187467372	778	-5.01	1.68e-07	4.48e-05
chr8	3277475	3277812	338	-3.26	1.69e-07	4.49e-05
chr9	42413135	42413920	786	-5.01	1.69e-07	4.51e-05
chr5	116849797	116853374	3578	1.52	1.71e-07	4.52e-05
chr4	59352827	59353122	296	4.58	1.71e-07	4.52e-05
chr6	20559300	20559496	197	-5.08	1.72e-07	4.54e-05
chr3	37193358	37193565	208	5.02	1.74e-07	4.6e-05
chr13	58082654	58083843	1190	2.32	1.74e-07	4.6e-05
chr10	13636933	13637088	156	-3.91	1.75e-07	4.62e-05
chr11	97344125	97345249	1125	-5.04	1.76e-07	4.64e-05
chr6	112456116	112456341	226	-3.71	1.77e-07	4.64e-05
chr19	54706472	54706895	424	-5.1	1.77e-07	4.64e-05
chr5	92222463	92224970	2508	-5.07	1.79e-07	4.68e-05
chr4	85498871	85499177	307	-5.01	1.8e-07	4.69e-05
chr4	126623938	126624792	855	-5.02	1.8e-07	4.7e-05
chr13	71441681	71441863	183	3.32	1.83e-07	4.75e-05
chr18	73882227	73883130	904	2.15	1.83e-07	4.75e-05
chr10	23340343	23340513	171	3.61	1.84e-07	4.76e-05
chr5	150029321	150030306	986	-4.26	1.86e-07	4.8e-05
chr19	27614486	27615026	541	1.83	1.86e-07	4.81e-05
chr5	139871479	139872269	791	3.81	1.88e-07	4.84e-05
chr1	180480897	180481513	617	3.54	1.88e-07	4.84e-05
chr7	139671550	139672737	1188	2.81	1.9e-07	4.89e-05
chr14	8197111	8197927	817	-4.05	1.9e-07	4.89e-05
chr17	46568874	46569303	430	3.72	1.92e-07	4.92e-05
chr2	152023075	152023653	579	1.99	1.94e-07	4.96e-05
chr11	51549814	51550850	1037	-2.89	1.95e-07	4.99e-05
chr18	68521051	68522587	1537	-3.84	1.96e-07	5e-05
chr19	27471773	27472042	270	-4.15	1.96e-07	5e-05
chr6	113833625	113833776	152	5.02	1.98e-07	5.03e-05
chr5	119105014	119106167	1154	-5.19	1.99e-07	5.04e-05
chr10	87296774	87296949	176	-5.1	1.99e-07	5.04e-05
chr2	89960379	89961479	1101	-5.02	2e-07	5.05e-05
chr19	44520799	44520975	177	3.2	2.02e-07	5.1e-05
chr9	103884055	103884339	285	-5.01	2.04e-07	5.13e-05
chr2	59391649	59393040	1392	-3.48	2.09e-07	5.26e-05
chr9	60499388	60499904	517	3.12	2.1e-07	5.26e-05
chr4	135242057	135242535	479	5.05	2.1e-07	5.26e-05
chr4	109681049	109681273	225	3.58	2.1e-07	5.26e-05
chr5	117483250	117483402	153	5	2.11e-07	5.27e-05
chr10	121528929	121529101	173	5	2.11e-07	5.27e-05
chr5	107104535	107104734	200	2.07	2.13e-07	5.32e-05
chr7	129768552	129769183	632	2.9	2.17e-07	5.38e-05
chr12	32917385	32918689	1305	1.92	2.17e-07	5.38e-05
chr11	25538922	25539320	399	-4.98	2.18e-07	5.39e-05
chr2	49399249	49400368	1120	-4.98	2.18e-07	5.39e-05
chr15	36649467	36650767	1301	-3.52	2.18e-07	5.39e-05
chr15	96627213	96627393	181	5	2.2e-07	5.42e-05
chr19	41874048	41876006	1959	-4.32	2.22e-07	5.48e-05
chr17	31584090	31584250	161	2.48	2.25e-07	5.53e-05
chr10	23824744	23824930	187	5	2.26e-07	5.54e-05
chr2	103623920	103624847	928	-5.11	2.26e-07	5.54e-05
chr9	58232122	58233574	1453	-4.98	2.26e-07	5.54e-05
chr4	107010026	107010219	194	5.03	2.29e-07	5.6e-05
chr8	66771272	66771807	536	-4.99	2.3e-07	5.6e-05
chr13	46139173	46139929	757	-4.01	2.32e-07	5.65e-05
chr4	122795262	122795557	296	-3.64	2.32e-07	5.65e-05
chr7	29477042	29477776	735	-3.81	2.32e-07	5.65e-05
chr2	5681085	5682046	962	-5.09	2.34e-07	5.67e-05
chr19	58448152	58448940	789	-4.52	2.35e-07	5.68e-05
chr7	30537854	30539359	1506	-3.63	2.35e-07	5.68e-05
chr17	46527967	46528782	816	-5.27	2.37e-07	5.72e-05
chr10	70404937	70406029	1093	-3.87	2.37e-07	5.72e-05
chr19	5617807	5617984	178	3.14	2.4e-07	5.78e-05
chr14	73059728	73060334	607	2.99	2.43e-07	5.84e-05
chr11	104498237	104498420	184	2.93	2.45e-07	5.88e-05
chr5	35070222	35071102	881	-4.98	2.47e-07	5.92e-05
chr4	25270110	25270344	235	4.03	2.48e-07	5.92e-05
chr10	8200756	8202307	1552	2.42	2.49e-07	5.94e-05
chr10	36173925	36174856	932	-3.76	2.51e-07	5.97e-05
chr12	34818158	34818990	833	-4.97	2.51e-07	5.97e-05
chr19	15705435	15705694	260	2.39	2.55e-07	6.06e-05
chr3	38466083	38466535	453	-4.21	2.56e-07	6.06e-05
chr2	67899296	67899534	239	5.04	2.56e-07	6.06e-05
chr2	9535973	9537092	1120	-3.39	2.57e-07	6.08e-05
chr11	75921032	75921516	485	2.27	2.59e-07	6.11e-05
chr8	118624357	118624572	216	5.02	2.61e-07	6.16e-05
chr10	116360845	116361683	839	5.09	2.62e-07	6.16e-05
chr1	171327804	171328416	613	-2.89	2.63e-07	6.19e-05
chr15	66510512	66510907	396	-3.23	2.65e-07	6.22e-05
chr13	78278304	78278664	361	-3.38	2.65e-07	6.22e-05
chr1	61321775	61321964	190	5.04	2.66e-07	6.22e-05
chr6	90482639	90483171	533	4.55	2.68e-07	6.26e-05
chr6	13909729	13909929	201	4.01	2.7e-07	6.3e-05
chr7	139273918	139275074	1157	-4.56	2.71e-07	6.32e-05
chr8	59622879	59623347	469	-4.51	2.72e-07	6.33e-05
chr1	38652159	38653357	1199	-4.18	2.73e-07	6.34e-05
chr15	85530018	85530408	391	-4.96	2.74e-07	6.35e-05
chr2	130165768	130166041	274	-4.98	2.75e-07	6.36e-05
chr11	79825074	79826456	1383	-3.57	2.76e-07	6.38e-05
chr15	71312200	71312362	163	4.1	2.78e-07	6.42e-05
chr5	150128341	150128500	160	4.97	2.79e-07	6.42e-05
chr5	127854281	127854963	683	-4.94	2.8e-07	6.45e-05
chr14	23679196	23679382	187	5.05	2.83e-07	6.49e-05
chr8	74273760	74274086	327	-4.94	2.83e-07	6.5e-05
chr13	56336123	56336768	646	-4.19	2.86e-07	6.54e-05
chr8	92708915	92709114	200	1.75	2.9e-07	6.63e-05
chr15	16795338	16796129	792	3.73	2.91e-07	6.63e-05
chr11	62577179	62577816	638	-3.85	2.91e-07	6.63e-05
chr18	68633364	68634793	1430	-5.01	2.92e-07	6.66e-05
chr3	138910381	138911085	705	-4.97	2.95e-07	6.71e-05
chr6	39724355	39724544	190	4.99	2.99e-07	6.78e-05
chr9	26520518	26522608	2091	-2.11	3.01e-07	6.81e-05
chr10	45026395	45027523	1129	-3.22	3.01e-07	6.81e-05
chr7	28532576	28533753	1178	-5.02	3.02e-07	6.82e-05
chr10	120761765	120762292	528	-4.96	3.05e-07	6.88e-05
chr5	124604880	124605805	926	-3.64	3.06e-07	6.89e-05
chr10	119996652	119997457	806	-3.77	3.07e-07	6.89e-05
chr1	131689527	131690169	643	-2.38	3.07e-07	6.89e-05
chr10	118059935	118060461	527	-5.08	3.07e-07	6.89e-05
chr9	103702111	103702927	817	1.99	3.09e-07	6.92e-05
chrX	20689297	20690258	962	-4.93	3.11e-07	6.95e-05
chr14	17846292	17846464	173	4.17	3.12e-07	6.96e-05
chr3	104244042	104244668	627	-5.01	3.13e-07	6.96e-05
chr1	129340083	129340909	827	-4.97	3.13e-07	6.96e-05
chr7	125338319	125339433	1115	-3.64	3.13e-07	6.96e-05
chr3	60207167	60207836	670	5.02	3.15e-07	6.98e-05
chr17	43693672	43694035	364	-3.51	3.15e-07	6.98e-05
chr16	46379584	46380172	589	-4.97	3.16e-07	7e-05
chrX	37970659	37972034	1376	-4.94	3.17e-07	7e-05
chr7	125832659	125834078	1420	-3.49	3.2e-07	7.06e-05
chr11	113840988	113841434	447	-4.95	3.21e-07	7.06e-05
chr11	38739524	38739715	192	-4.94	3.21e-07	7.06e-05
chr18	36862068	36862364	297	3.54	3.22e-07	7.07e-05
chr4	131828067	131828515	449	-4.21	3.23e-07	7.07e-05
chr11	32343413	32344102	690	1.98	3.24e-07	7.07e-05
chr2	68304553	68305050	498	-4.92	3.24e-07	7.07e-05
chr6	120679914	120680258	345	-4.93	3.24e-07	7.07e-05
chr10	20852990	20853172	183	4.06	3.24e-07	7.07e-05
chr15	59583429	59583715	287	-3.63	3.25e-07	7.08e-05
chr11	34323199	34324065	867	-4.18	3.28e-07	7.14e-05
chr17	12249806	12250783	978	-4.07	3.3e-07	7.16e-05
chr2	71758339	71758848	510	-4.96	3.3e-07	7.16e-05
chr14	77634938	77635701	764	-4.98	3.33e-07	7.22e-05
chr4	145244175	145244353	179	4.96	3.34e-07	7.22e-05
chr4	135323981	135324171	191	4.12	3.35e-07	7.24e-05
chr17	31579012	31579648	637	-3.77	3.37e-07	7.27e-05
chr5	16680272	16681012	741	-4.92	3.38e-07	7.27e-05
chr4	133929900	133930710	811	-3.73	3.38e-07	7.27e-05
chr4	127546091	127546658	568	-4.92	3.38e-07	7.27e-05
chr10	68875909	68876138	230	3.71	3.41e-07	7.31e-05
chr1	59619439	59619703	265	-4.94	3.42e-07	7.32e-05
chr1	8204776	8204958	183	4.09	3.44e-07	7.35e-05
chr7	6951833	6952687	855	-3.93	3.45e-07	7.35e-05
chr18	84976468	84977112	645	-4.92	3.45e-07	7.35e-05
chr2	172914898	172916181	1284	-5	3.45e-07	7.35e-05
chr10	126628708	126629589	882	2.39	3.47e-07	7.36e-05
chr14	74785716	74786324	609	-4.92	3.48e-07	7.36e-05
chr9	89101823	89101984	162	-4.92	3.48e-07	7.36e-05
chr2	52509795	52510644	850	-4.18	3.48e-07	7.36e-05
chr6	137785599	137787434	1836	1.68	3.48e-07	7.36e-05
chr7	74468700	74469510	811	-4.92	3.49e-07	7.36e-05
chr14	27245240	27245697	458	2.36	3.49e-07	7.36e-05
chr2	146248290	146249148	859	3.13	3.49e-07	7.36e-05
chr6	148711014	148711176	163	3.76	3.53e-07	7.42e-05
chr7	134660487	134661458	972	-4.96	3.54e-07	7.44e-05
chr17	10477869	10478447	579	-2.94	3.55e-07	7.46e-05
chr16	33312348	33313143	796	1.74	3.58e-07	7.49e-05
chr9	18001532	18002072	541	-3.05	3.59e-07	7.5e-05
chr16	90381195	90382496	1302	1.64	3.59e-07	7.5e-05
chr8	4484317	4484637	321	-3.19	3.6e-07	7.5e-05
chr10	81398319	81400546	2228	-3.54	3.6e-07	7.5e-05
chr2	160929370	160929649	280	-4.01	3.65e-07	7.59e-05
chr14	106000828	106005472	4645	-3.62	3.66e-07	7.61e-05
chr8	124644711	124645256	546	-4.98	3.68e-07	7.64e-05
chr14	38833339	38833500	162	3.95	3.71e-07	7.68e-05
chr17	12897501	12897998	498	-3.98	3.72e-07	7.68e-05
chr1	186173758	186174997	1240	-3.8	3.73e-07	7.68e-05
chr12	17088265	17088837	573	-4.53	3.73e-07	7.68e-05
chr3	103744182	103744864	683	-2.7	3.73e-07	7.68e-05
chr15	87703669	87704085	417	1.67	3.76e-07	7.75e-05
chr11	83896620	83897629	1010	1.82	3.78e-07	7.77e-05
chr17	71805164	71806370	1207	-5.01	3.79e-07	7.77e-05
chr4	141864885	141865222	338	-5.04	3.79e-07	7.77e-05
chr7	27364984	27365167	184	4.44	3.82e-07	7.83e-05
chr2	8361202	8361383	182	4.97	3.85e-07	7.85e-05
chr14	104241755	104242023	269	-4.19	3.85e-07	7.85e-05
chr11	115911460	115914202	2743	-2.65	3.87e-07	7.89e-05
chr5	101819271	101819693	423	2.8	3.88e-07	7.89e-05
chr17	28904869	28906449	1581	-4.9	3.91e-07	7.94e-05
chr5	93170763	93172748	1986	1.65	3.92e-07	7.95e-05
chr5	111764046	111764202	157	4.01	3.92e-07	7.95e-05
chr16	8880565	8880759	195	-3.76	3.94e-07	7.98e-05
chr2	152919397	152919885	489	-3.68	3.95e-07	7.98e-05
chr17	28398305	28399022	718	4.94	3.98e-07	8.04e-05
chr7	43235389	43236985	1597	-3.29	3.99e-07	8.04e-05
chr8	79626505	79626972	468	4.45	3.99e-07	8.04e-05
chr1	74895317	74896353	1037	-3.53	4e-07	8.05e-05
chr3	52215653	52216548	896	1.86	4.01e-07	8.05e-05
chr13	25422700	25423654	955	-4.93	4.01e-07	8.05e-05
chr6	37220399	37221810	1412	-4.91	4.02e-07	8.06e-05
chr15	13880327	13881583	1257	2.3	4.06e-07	8.11e-05
chr15	85000365	85001247	883	-4.49	4.06e-07	8.11e-05
chr10	59695144	59695681	538	2.19	4.06e-07	8.11e-05
chr11	62035871	62037245	1375	-4.48	4.13e-07	8.23e-05
chr10	94245176	94245358	183	-3.45	4.13e-07	8.23e-05
chr9	111673626	111675201	1576	-3.22	4.16e-07	8.26e-05
chr12	64673413	64673694	282	-4.9	4.17e-07	8.27e-05
chr15	99117364	99117515	152	-4.9	4.17e-07	8.27e-05
chr4	139990276	139991294	1019	-3.42	4.18e-07	8.27e-05
chr13	117838313	117838493	181	3.56	4.18e-07	8.27e-05
chrX	159963790	159965072	1283	-3.45	4.2e-07	8.29e-05
chr7	46174636	46175169	534	-4.52	4.21e-07	8.3e-05
chr1	130994568	130995378	811	-4.92	4.21e-07	8.3e-05
chr18	90247669	90248178	510	-4.19	4.27e-07	8.4e-05
chr10	62042459	62043121	663	3.25	4.38e-07	8.62e-05
chr7	84140448	84141718	1271	3.61	4.39e-07	8.62e-05
chr4	116741509	116742119	611	-4.89	4.39e-07	8.62e-05
chr2	68075523	68075715	193	1.89	4.42e-07	8.65e-05
chr12	57669717	57670185	469	-4.91	4.43e-07	8.67e-05
chr18	53106296	53106972	677	4.91	4.46e-07	8.72e-05
chr2	174575673	174577098	1426	-3.55	4.49e-07	8.76e-05
chr19	54191271	54191430	160	-4.38	4.5e-07	8.76e-05
chr6	23127087	23127981	895	-4.88	4.52e-07	8.78e-05
chr17	24287543	24288195	653	-4.23	4.52e-07	8.78e-05
chr14	74795455	74795726	272	3.49	4.53e-07	8.79e-05
chr1	181859267	181860779	1513	-4.98	4.54e-07	8.8e-05
chr15	100781038	100781435	398	-4.91	4.56e-07	8.83e-05
chr16	13302016	13303187	1172	-3.39	4.57e-07	8.84e-05
chr10	95388943	95389444	502	-4.94	4.63e-07	8.94e-05
chr1	166007141	166007650	510	-4.89	4.66e-07	8.98e-05
chr1	127212104	127212523	420	-4.97	4.66e-07	8.98e-05
chr10	42062745	42064187	1443	1.91	4.69e-07	9e-05
chr9	61217884	61219725	1842	-2.57	4.69e-07	9e-05
chr5	125536574	125537925	1352	-3.5	4.69e-07	9e-05
chr5	148812706	148813290	585	-3.79	4.71e-07	9e-05
chr5	111100402	111100654	253	3.34	4.71e-07	9e-05
chr3	144826051	144826306	256	2.77	4.72e-07	9e-05
chr16	35112730	35114331	1602	-2.65	4.72e-07	9e-05
chr3	88120470	88121949	1480	-4.92	4.76e-07	9.04e-05
chr5	111278750	111279685	936	-4.92	4.76e-07	9.04e-05
chr15	87353803	87353990	188	5.01	4.76e-07	9.04e-05
chr4	55133872	55134810	939	2.36	4.78e-07	9.04e-05
chr9	90695434	90695959	526	3.35	4.78e-07	9.04e-05
chr18	70445599	70446317	719	-4.12	4.78e-07	9.04e-05
chr19	43573968	43574962	995	-3.95	4.78e-07	9.04e-05
chr3	52963688	52963923	236	-4.91	4.78e-07	9.04e-05
chr10	69170523	69170740	218	2.84	4.79e-07	9.04e-05
chr4	154978073	154979323	1251	-3.56	4.83e-07	9.1e-05
chr3	49685125	49685650	526	-5.07	4.88e-07	9.19e-05
chr2	44428528	44429445	918	-4.91	4.9e-07	9.2e-05
chr1	189523097	189524039	943	-4.87	4.9e-07	9.2e-05
chr11	85743090	85744102	1013	-3.41	4.9e-07	9.2e-05
chr4	11025149	11025821	673	-3.07	4.91e-07	9.2e-05
chr14	76575846	76576284	439	-4.97	4.93e-07	9.22e-05
chr9	77500945	77501671	727	-3.4	4.94e-07	9.23e-05
chr14	19828040	19828360	321	-4.88	4.96e-07	9.26e-05
chr2	178887954	178888402	449	-4.87	4.97e-07	9.26e-05
chr1	160628144	160628676	533	-4.88	4.98e-07	9.26e-05
chr2	75896805	75896954	150	3.93	4.98e-07	9.26e-05
chr9	68796133	68797264	1132	-3.63	4.99e-07	9.27e-05
chr17	73364224	73364448	225	4.94	5.04e-07	9.34e-05
chr1	173983084	173983956	873	-4.86	5.04e-07	9.34e-05
chr7	44325577	44325963	387	-3.15	5.05e-07	9.34e-05
chr2	129206074	129206479	406	-4.23	5.05e-07	9.34e-05
chr9	42370038	42370731	694	-4.94	5.06e-07	9.34e-05
chr5	33186942	33188275	1334	-4.42	5.13e-07	9.45e-05
chr17	10393122	10393487	366	1.47	5.13e-07	9.45e-05
chr3	131977107	131977972	866	-4.43	5.19e-07	9.55e-05
chr6	73143755	73143933	179	2.65	5.2e-07	9.56e-05
chr4	101269898	101270557	660	-4.88	5.21e-07	9.56e-05
chr2	32622697	32622858	162	-4.87	5.24e-07	9.61e-05
chr1	74039713	74040318	606	-4.89	5.34e-07	9.77e-05
chr9	102675371	102677043	1673	1.47	5.34e-07	9.77e-05
chr19	50713373	50713549	177	-4.9	5.35e-07	9.77e-05
chr19	42301863	42302390	528	1.99	5.36e-07	9.77e-05
chr15	11945505	11946236	732	4.91	5.36e-07	9.77e-05
chr8	124841422	124842134	713	-4.89	5.39e-07	9.81e-05
chr7	125396660	125397348	689	-4.93	5.4e-07	9.82e-05
chr12	110568883	110569064	182	2.96	5.41e-07	9.82e-05
chr6	30626582	30627393	812	2.37	5.41e-07	9.82e-05
chr5	130302849	130303037	189	3.39	5.44e-07	9.85e-05
chr5	42145159	42146121	963	-4.86	5.49e-07	9.93e-05
chr13	99231595	99231747	153	4.41	5.53e-07	9.99e-05
chr11	77119635	77120412	778	-4.86	5.54e-07	9.99e-05
chr15	78162386	78163338	953	-4.86	5.54e-07	9.99e-05
chr8	30607126	30607567	442	-4.15	5.58e-07	0.0001
chr5	119534345	119534562	218	2.98	5.61e-07	0.000101
chr3	27561517	27561908	392	3.53	5.63e-07	0.000101
chr5	53370649	53371933	1285	-3.33	5.64e-07	0.000101
chr1	157806872	157807544	673	2.29	5.64e-07	0.000101
chr11	54723515	54724008	494	-4.87	5.72e-07	0.000102
chr8	124296550	124297033	484	-4.87	5.73e-07	0.000102
chr19	54983461	54983661	201	-4.95	5.76e-07	0.000103
chr11	107661752	107661897	146	3.15	5.77e-07	0.000103
chr6	117238611	117238767	157	4.88	5.79e-07	0.000103
chr15	76743813	76744281	469	-4.17	5.79e-07	0.000103
chr3	152789056	152790303	1248	-4.9	5.81e-07	0.000103
chr16	71792565	71793347	783	-4.86	5.86e-07	0.000104
chr9	98229548	98230300	753	-4.88	5.87e-07	0.000104
chr6	127950660	127952064	1405	-4.85	5.88e-07	0.000104
chr3	107478035	107481516	3482	-4.91	5.89e-07	0.000104
chr17	48305147	48305323	177	2.91	5.89e-07	0.000104
chr7	127574277	127575625	1349	-4.88	5.92e-07	0.000104
chr1	127043295	127043719	425	-4.18	5.95e-07	0.000105
chr7	44589556	44590736	1181	-4.9	5.97e-07	0.000105
chr2	76589059	76589896	838	-4.89	5.98e-07	0.000105
chr18	85802759	85803003	245	-5.06	5.98e-07	0.000105
chr16	84972432	84973567	1136	-2.79	6.01e-07	0.000106
chr1	118839543	118839691	149	2.77	6.07e-07	0.000106
chr6	93863256	93864072	817	-4.84	6.2e-07	0.000109
chr18	61089661	61090191	531	2.16	6.26e-07	0.00011
chr4	134763830	134764623	794	-4.88	6.31e-07	0.00011
chr7	44725412	44725570	159	3.4	6.33e-07	0.00011
chr16	33337751	33337913	163	2.41	6.37e-07	0.000111
chr3	35106841	35107000	160	4.9	6.48e-07	0.000113
chr7	44337632	44338564	933	-3.27	6.52e-07	0.000113
chr7	101395071	101395470	400	-3.58	6.55e-07	0.000114
chr2	45060405	45061141	737	2.8	6.55e-07	0.000114
chr18	51434991	51435589	599	-4.83	6.56e-07	0.000114
chr3	41306684	41307028	345	2.27	6.6e-07	0.000114
chr14	114883174	114883998	825	-3.32	6.61e-07	0.000114
chr9	14749596	14750327	732	2.28	6.65e-07	0.000115
chr13	16167290	16169412	2123	-4.93	6.71e-07	0.000116
chr6	92251456	92251838	383	-4.89	6.73e-07	0.000116
chr1	51741818	51742473	656	-4.47	6.77e-07	0.000116
chr8	77596614	77596945	332	-4.89	6.77e-07	0.000116
chr3	150361170	150361323	154	2.7	6.77e-07	0.000116
chr14	63016009	63016170	162	4.88	6.78e-07	0.000116
chr5	97009744	97009978	235	3.49	6.78e-07	0.000116
chr9	73608128	73608287	160	2.94	6.88e-07	0.000118
chr13	30700730	30701645	916	-4.92	6.95e-07	0.000119
chr9	56738607	56738783	177	4.87	6.96e-07	0.000119
chr5	33225737	33226164	428	2.05	7.02e-07	0.00012
chr17	35765867	35766060	194	2.33	7.08e-07	0.000121
chr12	78062878	78064087	1210	1.61	7.09e-07	0.000121
chr2	10971454	10971974	521	4.48	7.12e-07	0.000121
chr1	17157585	17157856	272	-4.84	7.17e-07	0.000122
chr7	34548638	34549096	459	-4.82	7.26e-07	0.000123
chr15	57867830	57868531	702	3.82	7.27e-07	0.000123
chr8	106233328	106233508	181	4.39	7.28e-07	0.000123
chr12	102289635	102290320	686	-3.05	7.36e-07	0.000124
chr8	70518048	70518514	467	-2.38	7.41e-07	0.000125
chr7	101379516	101380100	585	-4.84	7.41e-07	0.000125
chr2	10166787	10167424	638	-3.06	7.42e-07	0.000125
chr13	48808175	48808574	400	-3.44	7.42e-07	0.000125
chr17	78554662	78556039	1378	-3.62	7.44e-07	0.000125
chr7	144919412	144919629	218	-2.95	7.52e-07	0.000126
chr11	35943226	35944454	1229	2.64	7.54e-07	0.000126
chr5	124601945	124603562	1618	1.6	7.54e-07	0.000126
chr4	127761482	127761853	372	4.38	7.68e-07	0.000129
chr18	67805586	67806279	694	-2.84	7.72e-07	0.000129
chr12	31402575	31403445	871	-4.84	7.73e-07	0.000129
chr5	44046993	44047666	674	4.85	7.74e-07	0.000129
chr15	82173062	82175102	2041	-4.85	7.76e-07	0.000129
chr2	72645559	72646027	469	3.87	7.89e-07	0.000131
chr12	99093976	99095385	1410	-4.82	8.03e-07	0.000133
chr4	52840060	52840604	545	-4.91	8.04e-07	0.000133
chr15	84517287	84518411	1125	2.45	8.05e-07	0.000133
chr7	28649479	28650419	941	-4.24	8.05e-07	0.000133
chr4	134652658	134652912	255	3.61	8.09e-07	0.000134
chr18	42829164	42829854	691	-2.4	8.15e-07	0.000135
chr15	20951205	20951564	360	-3.99	8.16e-07	0.000135
chr6	135606354	135606937	584	-4.8	8.18e-07	0.000135
chr2	70063993	70065103	1111	-4.81	8.19e-07	0.000135
chr13	14782688	14784065	1378	4.85	8.2e-07	0.000135
chr4	49555236	49556157	922	-4.15	8.29e-07	0.000136
chr8	105619095	105619970	876	1.37	8.29e-07	0.000136
chr7	46699591	46700133	543	2.1	8.29e-07	0.000136
chr6	98919756	98920197	442	-4.85	8.3e-07	0.000136
chr9	29312302	29312516	215	3.49	8.3e-07	0.000136
chr15	50915096	50916069	974	-1.64	8.33e-07	0.000136
chr11	108248118	108248416	299	3.27	8.34e-07	0.000136
chr2	28951343	28952944	1602	-4.86	8.37e-07	0.000137
chr8	48450415	48451235	821	-4.85	8.39e-07	0.000137
chr16	22900373	22901194	822	-4.8	8.4e-07	0.000137
chr7	123721898	123724388	2491	-1.96	8.42e-07	0.000137
chr11	24015069	24015640	572	2.27	8.45e-07	0.000137
chr9	114512579	114513492	914	-4.98	8.56e-07	0.000139
chr8	123225696	123227152	1457	-4.49	8.6e-07	0.00014
chr4	22187263	22187904	642	4.81	8.63e-07	0.00014
chr6	86954931	86955107	177	-3.09	8.67e-07	0.00014
chr19	21068641	21069447	807	-4.2	8.69e-07	0.00014
chr15	33449687	33449982	296	-4.8	8.77e-07	0.000142
chr7	37460812	37461994	1183	-4.83	8.77e-07	0.000142
chr3	40456437	40457391	955	-3.09	8.8e-07	0.000142
chr18	7977527	7978085	559	-4.83	8.81e-07	0.000142
chr6	114303914	114305533	1620	-4.43	8.82e-07	0.000142
chr17	6727074	6727995	922	-3.48	8.86e-07	0.000142
chr19	37683367	37683817	451	-4.09	8.89e-07	0.000143
chr11	10328648	10328823	176	1.59	8.9e-07	0.000143
chr10	32934515	32934968	454	-4.8	8.94e-07	0.000143
chr4	148868535	148869416	882	-4.84	8.94e-07	0.000143
chr4	140927841	140928117	277	2.75	8.95e-07	0.000143
chr1	128536022	128536387	366	-4.79	8.96e-07	0.000143
chr4	151073135	151073343	209	3.22	8.96e-07	0.000143
chr9	94139468	94139662	195	-4.11	8.96e-07	0.000143
chr5	133828080	133828722	643	-4.78	9.07e-07	0.000144
chr14	87409723	87411044	1322	-4.78	9.1e-07	0.000145
chr10	75103049	75103279	231	-4.83	9.1e-07	0.000145
chr6	29182523	29183830	1308	-4.81	9.12e-07	0.000145
chr3	58875595	58875770	176	4.81	9.16e-07	0.000145
chr2	154640405	154640560	156	4.05	9.16e-07	0.000145
chr2	52374673	52374823	151	-4.06	9.19e-07	0.000145
chr7	112968210	112968799	590	-4.85	9.2e-07	0.000145
chr4	44366279	44366896	618	3.71	9.22e-07	0.000146
chr12	58659527	58660583	1057	3.58	9.29e-07	0.000147
chr2	59494352	59494597	246	-4.1	9.33e-07	0.000147
chr8	114002656	114002848	193	1.67	9.33e-07	0.000147
chr11	7135776	7136810	1035	-3.56	9.36e-07	0.000147
chr12	94536822	94537237	416	-4.82	9.41e-07	0.000148
chr10	41808280	41808493	214	2.05	9.43e-07	0.000148
chr8	39814972	39815170	199	-4.82	9.44e-07	0.000148
chr1	184872017	184872409	393	2.85	9.56e-07	0.00015
chr15	102032304	102032582	279	2.57	9.57e-07	0.00015
chr11	107565417	107565660	244	-4.86	9.58e-07	0.00015
chr5	133035125	133036670	1546	-3.03	9.58e-07	0.00015
chr11	37051395	37051600	206	3.35	9.61e-07	0.00015
chr5	75266530	75266875	346	-3.46	9.72e-07	0.000151
chr9	34422425	34422603	179	4.79	9.74e-07	0.000152
chr10	17480149	17480834	686	-4.77	9.8e-07	0.000152
chr2	132230491	132230696	206	-4.87	9.81e-07	0.000152
chr5	147970448	147971314	867	-4.78	9.84e-07	0.000153
chr8	41585051	41585195	145	3.58	9.85e-07	0.000153
chr17	36791589	36792104	516	-3.57	9.86e-07	0.000153
chr15	94538052	94540164	2113	-3.25	9.89e-07	0.000153
chr5	142968380	142970233	1854	-3.37	9.93e-07	0.000154
chr4	38939755	38939926	172	4.81	9.96e-07	0.000154
chr3	153062761	153063496	736	-2.82	1e-06	0.000155
chr8	112052447	112054218	1772	1.66	1e-06	0.000155
chr7	27668238	27669841	1604	2.61	1.01e-06	0.000155
chr8	78727522	78727676	155	-4.77	1.01e-06	0.000155
chr5	105759057	105761597	2541	1.58	1.01e-06	0.000155
chr7	112222275	112222681	407	3.26	1.01e-06	0.000155
chr14	43123335	43124915	1581	-4.09	1.01e-06	0.000155
chr8	19504825	19505270	446	-4.79	1.01e-06	0.000155
chr4	138025327	138026752	1426	1.73	1.02e-06	0.000156
chr9	24313152	24314572	1421	-4.79	1.02e-06	0.000156
chr7	133996432	133997373	942	1.66	1.02e-06	0.000156
chr5	136891847	136892797	951	2.55	1.02e-06	0.000156
chr2	170100264	170100745	482	-4.34	1.03e-06	0.000157
chr19	45645535	45646262	728	-4.12	1.03e-06	0.000157
chr1	106002919	106003134	216	2.16	1.03e-06	0.000157
chr17	84965202	84966479	1278	-4.76	1.03e-06	0.000157
chr5	135309531	135310362	832	-4.33	1.04e-06	0.000158
chr11	64297222	64297392	171	4.84	1.04e-06	0.000158
chr10	20258426	20259038	613	-4.77	1.04e-06	0.000158
chr8	114469900	114470521	622	-4.79	1.04e-06	0.000158
chr15	102230202	102230748	547	2.6	1.05e-06	0.000158
chr7	35009803	35011608	1806	-3.05	1.05e-06	0.000159
chr7	101452702	101453866	1165	-1.76	1.05e-06	0.000159
chr11	82874730	82875068	339	-4.77	1.06e-06	0.000159
chr10	111076013	111077334	1322	1.52	1.07e-06	0.00016
chr19	37806379	37808243	1865	-4.79	1.07e-06	0.00016
chr2	174899787	174899989	203	-4.77	1.07e-06	0.000161
chr17	71602772	71604063	1292	-4.78	1.07e-06	0.000161
chr7	115248735	115249359	625	4.14	1.08e-06	0.000162
chr16	23182213	23182852	640	2.82	1.09e-06	0.000163
chr8	122071905	122072100	196	-3.05	1.09e-06	0.000163
chr9	42853441	42854127	687	-4.86	1.1e-06	0.000164
chr1	106130056	106130533	478	-3.72	1.11e-06	0.000165
chr3	66576252	66576707	456	-4.78	1.11e-06	0.000166
chr2	172213239	172214105	867	-4.77	1.11e-06	0.000166
chr13	41196235	41197064	830	-4.76	1.12e-06	0.000167
chr15	8302737	8303215	479	-4	1.12e-06	0.000167
chr18	78321017	78321390	374	2.04	1.12e-06	0.000167
chr6	128340148	128340902	755	-3.47	1.13e-06	0.000168
chr10	60958565	60959328	764	4.85	1.13e-06	0.000168
chr19	45551363	45552015	653	-4.79	1.14e-06	0.000169
chr8	64998932	64999555	624	4.8	1.14e-06	0.000169
chr4	88685777	88685956	180	4.39	1.14e-06	0.000169
chr6	50433500	50433741	242	-4.76	1.14e-06	0.000169
chr6	64719387	64720011	625	-4.83	1.14e-06	0.000169
chr14	73327821	73329432	1612	-2.42	1.15e-06	0.00017
chr5	130428688	130430010	1323	-4.85	1.16e-06	0.000171
chr2	73171657	73171838	182	4.79	1.16e-06	0.000171
chr5	137399804	137400380	577	2.3	1.16e-06	0.000171
chr5	118211910	118212834	925	2.32	1.17e-06	0.000172
chr4	89442931	89443733	803	-4.78	1.18e-06	0.000173
chr8	122981435	122981795	361	-4.77	1.18e-06	0.000173
chr1	51895349	51895797	449	-4.77	1.18e-06	0.000173
chr7	126070846	126071534	689	1.86	1.18e-06	0.000173
chr9	96145687	96145931	245	3.25	1.18e-06	0.000173
chr13	56583512	56583652	141	2.69	1.19e-06	0.000173
chr2	127537453	127537712	260	-4.83	1.19e-06	0.000173
chr1	181707119	181708100	982	-4.84	1.19e-06	0.000174
chr1	13504094	13504263	170	4.8	1.2e-06	0.000174
chrX	71730895	71732797	1903	-3.34	1.2e-06	0.000175
chr2	130098688	130100720	2033	1.75	1.2e-06	0.000175
chr11	54329106	54329857	752	2.17	1.21e-06	0.000175
chr1	168674982	168676086	1105	-3.41	1.21e-06	0.000176
chr17	15119697	15120451	755	-5.13	1.22e-06	0.000177
chr9	11012459	11013142	684	4.76	1.24e-06	0.000179
chr2	30369363	30369589	227	2.88	1.24e-06	0.000179
chr14	64260186	64260894	709	-4.75	1.25e-06	0.00018
chr14	67961388	67962087	700	-2.3	1.25e-06	0.00018
chr14	19637526	19637771	246	-4.74	1.25e-06	0.00018
chr6	73059725	73060863	1139	2.06	1.25e-06	0.00018
chr5	23701864	23708259	6396	-3.95	1.25e-06	0.00018
chr11	88684546	88685308	763	-3.3	1.26e-06	0.000181
chr9	46377031	46377661	631	-4.79	1.26e-06	0.000181
chr14	15019402	15020109	708	-4.74	1.26e-06	0.000181
chr18	60679302	60679886	585	2.64	1.27e-06	0.000181
chr8	90676074	90676884	811	-4.76	1.27e-06	0.000181
chr11	99077735	99078124	390	-4.73	1.27e-06	0.000181
chr18	86388365	86389321	957	-4.73	1.27e-06	0.000181
chr2	117388323	117389171	849	-4.78	1.27e-06	0.000181
chr9	62356683	62357131	449	-4.75	1.27e-06	0.000181
chr2	22738264	22738881	618	5.27	1.27e-06	0.000181
chr8	79111111	79112112	1002	-4.78	1.28e-06	0.000182
chr18	56876895	56877702	808	2.05	1.28e-06	0.000182
chr2	102600579	102600900	322	-3.47	1.29e-06	0.000184
chr3	83788942	83789500	559	-4.41	1.3e-06	0.000184
chr6	94459456	94460360	905	-3.56	1.3e-06	0.000184
chr5	98245353	98246698	1346	-2.96	1.3e-06	0.000185
chr7	145166019	145168050	2032	-4.73	1.31e-06	0.000185
chr5	140299583	140300431	849	-4.73	1.31e-06	0.000185
chr14	120329223	120330502	1280	-4.83	1.31e-06	0.000185
chr19	26549549	26549959	411	-3.26	1.31e-06	0.000185
chr9	101608072	101608367	296	-3.79	1.32e-06	0.000187
chr4	44046406	44047055	650	1.75	1.32e-06	0.000187
chr10	30945964	30946766	803	-4.33	1.33e-06	0.000187
chr13	114158239	114158711	473	-4.73	1.35e-06	0.000189
chr1	26895839	26896653	815	-1.87	1.35e-06	0.000189
chr4	41210940	41212008	1069	2.18	1.35e-06	0.000189
chr14	66575335	66575617	283	-2.13	1.35e-06	0.000189
chr2	179048696	179048875	180	-4.72	1.35e-06	0.000189
chr15	95657287	95657603	317	3.21	1.35e-06	0.000189
chr11	82024608	82025500	893	-3.45	1.35e-06	0.000189
chr4	56892259	56893510	1252	2.87	1.35e-06	0.000189
chr7	29176205	29177266	1062	-2.22	1.36e-06	0.00019
chr2	157905296	157906831	1536	-4.34	1.37e-06	0.000192
chr12	105217770	105219232	1463	-4.77	1.38e-06	0.000192
chr9	34936225	34936808	584	-3.26	1.38e-06	0.000192
chr3	128072098	128072677	580	2.63	1.38e-06	0.000193
chr7	129022085	129024186	2102	-2.9	1.39e-06	0.000193
chr19	60219063	60219769	707	-4.82	1.39e-06	0.000194
chr13	56311925	56312404	480	-4.75	1.41e-06	0.000196
chr3	116582483	116582982	500	-4.76	1.41e-06	0.000196
chr4	150021014	150021182	169	3.13	1.41e-06	0.000196
chr3	115789299	115789635	337	2.57	1.41e-06	0.000196
chr3	89704413	89704563	151	3.45	1.42e-06	0.000196
chr8	46855293	46855709	417	-4.79	1.42e-06	0.000196
chr2	154689340	154690468	1129	-3.39	1.42e-06	0.000197
chr17	30730329	30731121	793	4.43	1.43e-06	0.000197
chr10	83427227	83427948	722	-4.84	1.43e-06	0.000197
chr7	43171914	43172081	168	-4.74	1.45e-06	0.0002
chr13	46650911	46652023	1113	-4.05	1.46e-06	0.000201
chr12	72055474	72056089	616	1.93	1.46e-06	0.000201
chr8	34222825	34223647	823	-3.61	1.46e-06	0.000201
chr7	97983933	97984085	153	4.77	1.48e-06	0.000203
chr11	86231259	86231783	525	-4.75	1.49e-06	0.000204
chr14	25511380	25511525	146	4.75	1.49e-06	0.000204
chr4	129352839	129353295	457	-3.52	1.49e-06	0.000204
chr13	38532947	38534162	1216	-2.22	1.5e-06	0.000204
chr8	47641768	47641960	193	-3.85	1.5e-06	0.000204
chr11	20657626	20659072	1447	-3.67	1.5e-06	0.000204
chr18	22971684	22972461	778	2.81	1.5e-06	0.000204
chr2	85693096	85695094	1999	-4.79	1.5e-06	0.000205
chr8	70477289	70478061	773	-4.94	1.51e-06	0.000205
chr19	24337789	24337942	154	3.99	1.51e-06	0.000205
chr18	35625931	35626178	248	-4.77	1.51e-06	0.000205
chr11	24096341	24096921	581	-4.78	1.51e-06	0.000205
chr1	191789160	191789629	470	4.88	1.52e-06	0.000207
chr15	18362752	18363381	630	-4.79	1.53e-06	0.000207
chr14	76521644	76522053	410	-2.8	1.53e-06	0.000207
chr4	94404229	94404511	283	-3.08	1.53e-06	0.000207
chr4	47285056	47286055	1000	-2.18	1.53e-06	0.000207
chr6	92834834	92835275	442	-4.72	1.54e-06	0.000207
chr14	119587974	119588326	353	-4.79	1.54e-06	0.000207
chr15	76315532	76315835	304	-4.73	1.56e-06	0.00021
chr5	99994978	99995453	476	-4.78	1.56e-06	0.00021
chr7	27336865	27337200	336	-3.37	1.57e-06	0.000212
chr15	86120526	86121069	544	-4.7	1.59e-06	0.000213
chr13	51036147	51036539	393	2.53	1.59e-06	0.000213
chr4	134976799	134977053	255	-3.26	1.6e-06	0.000215
chr12	34755634	34755789	156	3.65	1.6e-06	0.000215
chr6	143719869	143720419	551	-4.76	1.6e-06	0.000215
chr1	172343518	172344338	821	2.95	1.61e-06	0.000216
chr10	63367049	63367833	785	1.94	1.62e-06	0.000217
chr13	63029005	63029191	187	-4.74	1.62e-06	0.000217
chr5	7584214	7585446	1233	-3.61	1.63e-06	0.000217
chr5	117699599	117699778	180	-4.7	1.63e-06	0.000218
chr19	48303114	48303288	175	3.61	1.64e-06	0.000218
chr13	87920143	87920298	156	-4.71	1.64e-06	0.000218
chr1	120960925	120961215	291	1.88	1.64e-06	0.000218
chr13	6856753	6856940	188	-3.3	1.64e-06	0.000218
chr3	102956462	102957657	1196	-4.74	1.65e-06	0.000219
chr10	40703117	40703927	811	-4.71	1.65e-06	0.000219
chr13	111509843	111510164	322	-4.69	1.66e-06	0.00022
chr1	136636440	136637286	847	-4.72	1.66e-06	0.00022
chr4	152696530	152697170	641	1.79	1.66e-06	0.00022
chr17	46638947	46639460	514	3.19	1.66e-06	0.00022
chr8	78749508	78750425	918	-4.71	1.66e-06	0.00022
chr17	81009079	81009853	775	-3.72	1.67e-06	0.00022
chr9	111235916	111236082	167	4.39	1.67e-06	0.00022
chr10	21166515	21167906	1392	-4.73	1.68e-06	0.000221
chr1	109342197	109342844	648	-4.75	1.68e-06	0.000221
chr6	6653980	6654412	433	-4.72	1.68e-06	0.000221
chr7	30865580	30866323	744	-3.66	1.68e-06	0.000221
chr7	111666772	111667159	388	-4.03	1.69e-06	0.000222
chr11	97204466	97205189	724	-4.8	1.69e-06	0.000222
chr8	52556725	52556888	164	3.65	1.69e-06	0.000222
chr13	4257618	4258224	607	-3.78	1.69e-06	0.000222
chr12	102082093	102083222	1130	3.42	1.7e-06	0.000222
chr9	59273962	59274345	384	4.75	1.7e-06	0.000223
chr3	127725628	127726493	866	-1.87	1.7e-06	0.000223
chr6	31969292	31969897	606	-4.72	1.71e-06	0.000223
chr12	108072178	108072803	626	-4.72	1.72e-06	0.000225
chr19	4451663	4451848	186	3.15	1.73e-06	0.000225
chr18	35431237	35431413	177	2.54	1.74e-06	0.000227
chr13	51998033	51998206	174	-4.69	1.74e-06	0.000227
chr1	106218500	106219467	968	-4.78	1.75e-06	0.000227
chr1	79611271	79611544	274	-4.72	1.75e-06	0.000227
chr2	126497030	126497267	238	-4.69	1.76e-06	0.000228
chr11	23805917	23806336	420	-2.96	1.76e-06	0.000228
chr9	121363982	121365033	1052	1.88	1.76e-06	0.000228
chr12	88477092	88477359	268	2.93	1.76e-06	0.000228
chr2	168115557	168115851	295	-4.71	1.78e-06	0.00023
chr6	15775151	15775453	303	-4.73	1.78e-06	0.00023
chr13	103848459	103848814	356	-4.7	1.79e-06	0.000231
chr6	148775373	148775717	345	-2.89	1.79e-06	0.000231
chr15	96907692	96908398	707	4.29	1.79e-06	0.000231
chr10	90789245	90789526	282	-3.85	1.79e-06	0.000231
chr14	47993067	47993911	845	-3.52	1.8e-06	0.000231
chr3	108432033	108432213	181	4.8	1.8e-06	0.000232
chr10	8164126	8165291	1166	-3.49	1.81e-06	0.000232
chr15	51879610	51879885	276	2.6	1.81e-06	0.000233
chr2	163380258	163382786	2529	-1.48	1.82e-06	0.000233
chr9	57839775	57840404	630	3.39	1.82e-06	0.000233
chr10	58626143	58626460	318	-4.69	1.82e-06	0.000233
chr17	27519631	27520250	620	-4.75	1.82e-06	0.000233
chr2	157573302	157574174	873	-3.83	1.83e-06	0.000234
chr2	17364399	17364808	410	-4.7	1.83e-06	0.000234
chr19	37510212	37511618	1407	-2.17	1.85e-06	0.000236
chr9	47897882	47898093	212	4.71	1.86e-06	0.000237
chr2	116971157	116971363	207	-4.68	1.86e-06	0.000237
chr9	14635313	14635783	471	-4.38	1.87e-06	0.000238
chr2	7760102	7760761	660	-4.83	1.87e-06	0.000238
chr11	11435689	11436179	491	-3.34	1.87e-06	0.000238
chr13	28980675	28981262	588	-4.69	1.89e-06	0.00024
chr9	102556558	102557428	871	-1.92	1.89e-06	0.00024
chr10	121933501	121934676	1176	-4.33	1.9e-06	0.000241
chr12	80309441	80310663	1223	3.28	1.9e-06	0.000241
chr12	75792687	75793543	857	-4.7	1.92e-06	0.000243
chr12	76748990	76750595	1606	1.5	1.93e-06	0.000245
chr15	93965065	93965267	203	3.43	1.94e-06	0.000245
chr13	98455554	98455731	178	3.42	1.94e-06	0.000245
chr9	65592302	65592511	210	-3.76	1.96e-06	0.000247
chr13	45378069	45378916	848	-4.7	1.96e-06	0.000247
chr2	149893142	149893339	198	-3.59	1.97e-06	0.000249
chr1	161053350	161054125	776	-4.7	1.98e-06	0.000249
chr14	20012193	20012529	337	-3.27	1.98e-06	0.000249
chr16	92640286	92640724	439	-3.48	1.99e-06	0.000249
chr1	156976628	156976791	164	3.13	2e-06	0.000251
chr5	31312989	31313689	701	1.52	2.01e-06	0.000252
chr11	105141598	105142001	404	-3.8	2.01e-06	0.000252
chr18	36672250	36674019	1770	-4.69	2.01e-06	0.000252
chr6	108171810	108172936	1127	-4.3	2.01e-06	0.000252
chr11	39369786	39369993	208	3.21	2.01e-06	0.000252
chr11	75958109	75958288	180	-4.67	2.03e-06	0.000253
chr3	52998831	52999489	659	4.41	2.04e-06	0.000255
chr4	12526181	12527167	987	-4.76	2.05e-06	0.000255
chr12	61927808	61927996	189	-2.38	2.06e-06	0.000256
chr9	82611102	82611366	265	-4.71	2.06e-06	0.000256
chr17	12384178	12384372	195	2.11	2.06e-06	0.000256
chr4	148745798	148746558	761	2.97	2.06e-06	0.000256
chr14	40975409	40976133	725	-3.43	2.07e-06	0.000257
chr7	132704843	132705124	282	-4.68	2.07e-06	0.000257
chr16	12812295	12812954	660	-4.67	2.08e-06	0.000258
chr6	136349421	136349569	149	3.29	2.09e-06	0.000259
chr11	113431907	113432999	1093	-4.68	2.09e-06	0.000259
chr8	46794391	46794549	159	3.03	2.1e-06	0.000259
chr4	9381286	9381745	460	-3.64	2.1e-06	0.000259
chr15	85026514	85027449	936	-2.6	2.11e-06	0.00026
chr11	68372954	68374497	1544	-4.67	2.11e-06	0.00026
chr10	17391597	17391799	203	2.82	2.13e-06	0.000262
chr18	76839163	76839789	627	2.17	2.13e-06	0.000263
chr11	51633684	51634445	762	-2.62	2.14e-06	0.000263
chr14	38809610	38809886	277	-4.66	2.14e-06	0.000263
chr15	81548295	81548481	187	4.68	2.14e-06	0.000263
chr1	181293356	181294038	683	2.32	2.15e-06	0.000264
chr9	118660263	118660632	370	-2.09	2.15e-06	0.000264
chr18	42571400	42571970	571	3.31	2.15e-06	0.000264
chr4	45648603	45648874	272	-4.68	2.16e-06	0.000265
chr18	82669117	82669386	270	-2.35	2.16e-06	0.000265
chr12	79307855	79308722	868	3.71	2.17e-06	0.000266
chr11	116369745	116370502	758	2.85	2.17e-06	0.000266
chr9	108835913	108837025	1113	-4.69	2.18e-06	0.000266
chr5	42369951	42370447	497	-4.68	2.18e-06	0.000266
chr7	77529607	77530075	469	-4.67	2.2e-06	0.000268
chr17	48440346	48441012	667	-4.68	2.2e-06	0.000268
chr13	45465396	45465804	409	2.42	2.2e-06	0.000268
chr6	32784888	32786208	1321	-4.72	2.22e-06	0.00027
chr9	98593325	98593852	528	-2.58	2.23e-06	0.000271
chr2	95318230	95318510	281	-4.68	2.23e-06	0.000271
chr11	58869938	58870543	606	2.27	2.24e-06	0.000272
chr16	18813242	18813891	650	2.51	2.24e-06	0.000272
chr19	4107146	4107898	753	2.66	2.24e-06	0.000272
chr3	147075376	147076146	771	1.85	2.25e-06	0.000272
chr11	46059937	46060449	513	-3.15	2.25e-06	0.000272
chr9	116014838	116015956	1119	-2.61	2.25e-06	0.000272
chr13	46920760	46922143	1384	-4.33	2.26e-06	0.000273
chr4	152362476	152363513	1038	-3.06	2.26e-06	0.000273
chr8	77329657	77330357	701	2.58	2.27e-06	0.000273
chr7	79083892	79084575	684	1.45	2.27e-06	0.000273
chr5	107159362	107159954	593	-4.72	2.28e-06	0.000274
chr16	80083467	80085380	1914	-4.84	2.28e-06	0.000274
chr11	20669192	20670337	1146	3.43	2.29e-06	0.000276
chr15	19118194	19118582	389	2.31	2.3e-06	0.000277
chr17	75127221	75128495	1275	-3.45	2.3e-06	0.000277
chr12	107421902	107423038	1137	-4.66	2.31e-06	0.000277
chr7	64220557	64220725	169	3.15	2.31e-06	0.000277
chrX	142346644	142346809	166	-4.65	2.32e-06	0.000278
chr7	46841703	46842290	588	1.69	2.32e-06	0.000278
chr1	14603380	14604105	726	-4	2.33e-06	0.000279
chr9	45789448	45790414	967	-4.67	2.34e-06	0.000279
chr13	4878332	4878662	331	-4.67	2.34e-06	0.000279
chr11	83185459	83186125	667	-4.73	2.36e-06	0.000281
chr11	35389784	35389961	178	4.74	2.36e-06	0.000281
chr14	32817895	32818356	462	3.25	2.36e-06	0.000281
chr2	152263027	152263233	207	-3.19	2.36e-06	0.000281
chr5	149912035	149912223	189	-3.42	2.37e-06	0.000281
chr13	106813173	106813402	230	-4.65	2.37e-06	0.000281
chr17	70578917	70580046	1130	-4.65	2.37e-06	0.000281
chr16	9036207	9038030	1824	-4.66	2.38e-06	0.000282
chr4	126273816	126274504	689	-4.68	2.38e-06	0.000282
chr15	48367745	48368511	767	-4.69	2.38e-06	0.000282
chr8	45522424	45523451	1028	-3.28	2.38e-06	0.000282
chr2	73799498	73800158	661	3.41	2.39e-06	0.000282
chr6	28383061	28384071	1011	-2.95	2.39e-06	0.000282
chr8	95248194	95248961	768	-4.01	2.4e-06	0.000283
chr15	75695490	75695860	371	-3.78	2.4e-06	0.000283
chr3	150835701	150835861	161	4.76	2.4e-06	0.000283
chr11	55828451	55829089	639	-4.75	2.42e-06	0.000285
chr15	45612626	45613252	627	-3.91	2.42e-06	0.000285
chr2	133314606	133315120	515	3.08	2.43e-06	0.000285
chr10	92220432	92221212	781	-3.1	2.44e-06	0.000287
chr14	26730592	26731553	962	-1.87	2.45e-06	0.000287
chr9	67084773	67085847	1075	-4.78	2.45e-06	0.000287
chr7	125936550	125937028	479	-4.72	2.45e-06	0.000287
chr14	68080421	68080985	565	4.68	2.46e-06	0.000288
chr2	31280130	31281356	1227	-3.67	2.47e-06	0.000289
chr5	76633310	76633510	201	2.38	2.48e-06	0.00029
chr15	101135973	101136305	333	-2.41	2.48e-06	0.00029
chr13	37828386	37828572	187	-4.67	2.49e-06	0.00029
chr6	65652721	65653503	783	-4.67	2.49e-06	0.00029
chr6	40628267	40629356	1090	-4.65	2.49e-06	0.000291
chr4	100468840	100469119	280	-4.7	2.5e-06	0.000291
chr14	48114881	48115415	535	3.75	2.5e-06	0.000291
chr10	108335365	108335509	145	4.66	2.51e-06	0.000292
chr17	45570426	45571711	1286	-3.34	2.52e-06	0.000292
chr19	23356940	23357495	556	-4.65	2.52e-06	0.000293
chr11	89310428	89310601	174	3.55	2.52e-06	0.000293
chr16	32546828	32547224	397	-4.7	2.54e-06	0.000295
chr2	126324628	126325187	560	-3.33	2.54e-06	0.000295
chr19	57733046	57733426	381	-4.66	2.54e-06	0.000295
chr3	27388203	27388359	157	3.94	2.55e-06	0.000295
chr5	103641254	103641426	173	1.96	2.56e-06	0.000296
chr13	59837431	59837645	215	-4.71	2.56e-06	0.000296
chr17	15688443	15689086	644	3.78	2.57e-06	0.000297
chr7	65302836	65303191	356	-4.67	2.58e-06	0.000297
chr14	34942165	34943587	1423	-2.7	2.58e-06	0.000297
chr11	71717941	71718232	292	-3.56	2.58e-06	0.000297
chr16	83584924	83585094	171	4.38	2.6e-06	0.000299
chr18	48851515	48852523	1009	-4.64	2.61e-06	0.0003
chr11	115661507	115661736	230	4.66	2.61e-06	0.0003
chr17	83700779	83701051	273	-4.65	2.61e-06	0.0003
chr19	56172850	56174332	1483	-3.21	2.62e-06	0.0003
chr14	119923180	119923364	185	2.47	2.62e-06	0.000301
chr3	144419535	144420640	1106	-4.66	2.63e-06	0.000301
chr12	75966610	75968808	2199	1.58	2.63e-06	0.000301
chr11	121894461	121895086	626	-1.93	2.65e-06	0.000303
chr5	53969388	53969900	513	-4.64	2.65e-06	0.000303
chr2	163984048	163984194	147	3.67	2.66e-06	0.000304
chr6	47646940	47648291	1352	-4.24	2.66e-06	0.000304
chr10	24753817	24754426	610	2.76	2.67e-06	0.000304
chr3	29996314	29996473	160	-4.76	2.67e-06	0.000305
chr5	131069292	131069636	345	-4.64	2.68e-06	0.000305
chr10	82767126	82767603	478	-4.65	2.68e-06	0.000305
chr11	5349061	5349758	698	-3.1	2.69e-06	0.000305
chr19	42365110	42365267	158	-4.69	2.69e-06	0.000305
chr9	106328804	106329122	319	-4.76	2.69e-06	0.000305
chr4	48600076	48601999	1924	-3.37	2.69e-06	0.000305
chr3	96690383	96691067	685	-4.67	2.69e-06	0.000305
chr10	76336246	76337494	1249	-4.65	2.71e-06	0.000307
chr9	34635787	34636451	665	2.93	2.71e-06	0.000307
chr11	95405136	95406773	1638	1.62	2.71e-06	0.000307
chr11	115439752	115439944	193	-4.63	2.73e-06	0.000309
chr7	142629749	142630486	738	-2.93	2.74e-06	0.000309
chr12	85270997	85271348	352	-4.66	2.74e-06	0.000309
chr12	102592539	102593657	1119	-2.84	2.74e-06	0.000309
chr8	122140920	122141251	332	-4.71	2.75e-06	0.00031
chr19	37979314	37979480	167	3.07	2.75e-06	0.00031
chr7	19521920	19522895	976	-3.13	2.76e-06	0.00031
chr8	46701976	46702136	161	4.75	2.76e-06	0.00031
chr19	43642495	43644123	1629	-4.63	2.76e-06	0.00031
chr2	58919040	58920462	1423	-4.7	2.76e-06	0.00031
chr17	73116185	73117035	851	-2.67	2.79e-06	0.000313
chr19	40130264	40131737	1474	-4.65	2.8e-06	0.000314
chr2	48435341	48435482	142	3.41	2.8e-06	0.000314
chr2	154003332	154004030	699	-3.33	2.8e-06	0.000314
chr2	166503034	166503217	184	-4.68	2.81e-06	0.000314
chr15	38699577	38700239	663	-4.62	2.81e-06	0.000314
chr11	95240927	95241667	741	-1.96	2.82e-06	0.000315
chr14	69846224	69846646	423	-3.94	2.82e-06	0.000315
chr12	8934768	8936299	1532	2.73	2.83e-06	0.000315
chr4	126204097	126205425	1329	2.09	2.83e-06	0.000316
chr9	43710921	43711515	595	-4.65	2.85e-06	0.000317
chr2	165598181	165598399	219	-4.62	2.89e-06	0.000321
chr18	87732850	87733663	814	-4.65	2.9e-06	0.000322
chr19	58288007	58288803	797	2.19	2.91e-06	0.000323
chr1	126299843	126300060	218	-4.64	2.91e-06	0.000323
chr8	13420361	13420884	524	-4.63	2.92e-06	0.000324
chr3	148431184	148432068	885	-3.28	2.92e-06	0.000324
chr1	131268015	131269193	1179	-3.16	2.93e-06	0.000325
chr7	132153011	132153245	235	-4.65	2.94e-06	0.000325
chr11	102839298	102839680	383	-4.63	2.95e-06	0.000326
chr17	31677332	31679001	1670	-4.62	2.96e-06	0.000327
chr1	190163969	190164676	708	-3.32	2.96e-06	0.000327
chr5	103717203	103717381	179	3.68	2.97e-06	0.000328
chr7	88619832	88620633	802	-4.69	2.99e-06	0.00033
chr5	102667205	102668270	1066	-3.3	3e-06	0.00033
chr2	172283528	172283965	438	-4.61	3.01e-06	0.000331
chr13	92693365	92694186	822	-4.77	3.01e-06	0.000331
chr14	51314552	51315017	466	-4.64	3.01e-06	0.000331
chr14	55727299	55728248	950	-2.98	3.02e-06	0.000332
chr7	48951316	48952464	1149	-4.67	3.02e-06	0.000332
chr1	78091358	78092232	875	-3.91	3.03e-06	0.000333
chr15	100959541	100959973	433	-4.66	3.04e-06	0.000333
chr8	92482324	92482512	189	-4.64	3.05e-06	0.000335
chr16	79184088	79184238	151	4.65	3.05e-06	0.000335
chr7	80906325	80907076	752	-4.69	3.06e-06	0.000335
chr14	99916188	99917122	935	1.8	3.06e-06	0.000335
chr5	105505641	105506849	1209	-3.76	3.09e-06	0.000338
chr11	112134560	112134705	146	4.63	3.1e-06	0.000339
chr4	131073702	131074161	460	-4.6	3.11e-06	0.000339
chr6	118527523	118528241	719	-4.03	3.12e-06	0.00034
chr18	79532837	79533654	818	-3.25	3.13e-06	0.00034
chr11	113486629	113486789	161	2.67	3.13e-06	0.00034
chr5	110988413	110989613	1201	2.11	3.13e-06	0.000341
chr11	9892723	9893292	570	-3.22	3.13e-06	0.000341
chr5	5148765	5149354	590	-4.21	3.13e-06	0.000341
chr10	40068354	40068695	342	1.93	3.13e-06	0.000341
chr4	107990354	107990620	267	-4.61	3.16e-06	0.000343
chr1	175783022	175783936	915	-3.23	3.17e-06	0.000344
chr11	8634420	8635841	1422	-4.61	3.17e-06	0.000344
chr17	75022253	75023532	1280	1.98	3.17e-06	0.000344
chr4	25650803	25651590	788	-4.72	3.19e-06	0.000345
chr5	134797372	134798772	1401	-3.99	3.19e-06	0.000345
chr5	101285789	101286885	1097	-4.64	3.21e-06	0.000347
chr8	8674835	8675138	304	-4.19	3.21e-06	0.000347
chr7	17658871	17659037	167	4.68	3.22e-06	0.000348
chr7	97456063	97456625	563	2.11	3.23e-06	0.000348
chr10	8995566	8996177	612	3.87	3.23e-06	0.000348
chr13	76590013	76591013	1001	-2.99	3.23e-06	0.000348
chr9	69138286	69138497	212	2.49	3.24e-06	0.000348
chr5	134702432	134703295	864	-3.51	3.24e-06	0.000349
chr2	121375189	121376009	821	2.13	3.25e-06	0.000349
chr14	45407950	45408117	168	-3.62	3.25e-06	0.000349
chr4	8018039	8018204	166	-4.67	3.25e-06	0.000349
chr3	144661475	144661651	177	2.86	3.26e-06	0.00035
chr2	104828655	104828929	275	-3.95	3.29e-06	0.000352
chr11	43543894	43544104	211	-3.76	3.29e-06	0.000352
chr13	92976252	92976734	483	3.35	3.29e-06	0.000352
chr15	13471346	13471518	173	-4.65	3.29e-06	0.000352
chr13	55911075	55911226	152	3.17	3.3e-06	0.000352
chr9	22507938	22508926	989	-3.16	3.3e-06	0.000352
chr11	78821344	78823437	2094	1.7	3.3e-06	0.000352
chr14	32501620	32501833	214	1.82	3.31e-06	0.000353
chr14	46870915	46871283	369	2.72	3.32e-06	0.000353
chr7	45888875	45889233	359	-4.59	3.33e-06	0.000354
chr8	41607642	41607815	174	-4.61	3.33e-06	0.000354
chr8	87616494	87616695	202	-4.69	3.33e-06	0.000354
chr9	116949238	116949527	290	-4.6	3.33e-06	0.000354
chr9	89943062	89943978	917	-4.64	3.34e-06	0.000354
chr8	61549293	61550050	758	-4.6	3.34e-06	0.000354
chr11	5970239	5970782	544	-4.6	3.35e-06	0.000356
chr13	43254083	43254628	546	-4.6	3.36e-06	0.000356
chr1	179298112	179299032	921	-2.59	3.37e-06	0.000356
chr3	138349226	138349925	700	-3.95	3.37e-06	0.000356
chr1	24159194	24159556	363	-3.38	3.37e-06	0.000357
chr12	73793458	73793770	313	2.25	3.39e-06	0.000358
chr8	48664964	48665766	803	1.98	3.41e-06	0.00036
chr4	47621292	47622122	831	-3.53	3.41e-06	0.00036
chr9	12134897	12135707	811	-4.6	3.41e-06	0.00036
chr1	172517195	172518067	873	-4.59	3.43e-06	0.000361
chr11	88738964	88739992	1029	-4.25	3.45e-06	0.000364
chr11	24163047	24163247	201	3.48	3.46e-06	0.000364
chr6	118334904	118335422	519	2.66	3.46e-06	0.000364
chr2	102769989	102771304	1316	-3.13	3.47e-06	0.000365
chr1	72046335	72047055	721	-3.23	3.47e-06	0.000365
chr8	31253738	31254285	548	-4.61	3.48e-06	0.000365
chr11	79774274	79774810	537	-4.59	3.48e-06	0.000365
chr9	122428314	122428604	291	-3.29	3.48e-06	0.000365
chr18	68053827	68054918	1092	-4.65	3.49e-06	0.000365
chr5	3512482	3514036	1555	-4.65	3.49e-06	0.000365
chr4	110757939	110758089	151	3.52	3.51e-06	0.000368
chr10	62837084	62837472	389	3	3.52e-06	0.000368
chr2	158269784	158270571	788	1.99	3.53e-06	0.000369
chr10	86998327	86998486	160	4.61	3.54e-06	0.00037
chr12	76458797	76460251	1455	-3.41	3.55e-06	0.00037
chr14	105402004	105402973	970	1.51	3.56e-06	0.000371
chr6	57570323	57570487	165	-4.63	3.57e-06	0.000371
chr6	113753370	113754418	1049	-3.53	3.57e-06	0.000371
chr15	73828273	73828849	577	1.49	3.57e-06	0.000371
chr11	21203029	21204020	992	-3.55	3.58e-06	0.000372
chr11	98900078	98900276	199	-4.69	3.58e-06	0.000372
chr4	120151256	120152188	933	-3.4	3.59e-06	0.000373
chr3	131036736	131037462	727	-4.64	3.61e-06	0.000374
chr4	137922600	137922864	265	-4.61	3.63e-06	0.000376
chr11	17192770	17193146	377	-3.03	3.65e-06	0.000378
chr13	43637562	43638302	741	-2.28	3.67e-06	0.00038
chr4	152541704	152543480	1777	1.18	3.67e-06	0.00038
chr5	63782070	63782578	509	-4.59	3.68e-06	0.00038
chr1	165902303	165902793	491	3.04	3.68e-06	0.00038
chr12	103990164	103990767	604	2.34	3.69e-06	0.000381
chr2	10427281	10428361	1081	2.18	3.71e-06	0.000383
chr10	86186061	86186785	725	3.14	3.72e-06	0.000384
chr10	116772197	116772473	277	-4.62	3.74e-06	0.000386
chr1	101115459	101116062	604	-4.68	3.76e-06	0.000387
chr18	14481491	14482882	1392	1.65	3.76e-06	0.000387
chr2	32366507	32368038	1532	-1.53	3.76e-06	0.000387
chr3	80405778	80405937	160	-4.61	3.76e-06	0.000387
chr17	50421053	50421601	549	3.2	3.78e-06	0.000388
chr3	34627150	34628407	1258	1.34	3.79e-06	0.000389
chr14	118009705	118010210	506	-3.89	3.8e-06	0.00039
chr8	123502078	123503243	1166	2.4	3.81e-06	0.00039
chr11	67503618	67504267	650	-3.6	3.81e-06	0.00039
chr13	29644971	29645405	435	-3.38	3.81e-06	0.00039
chr12	111347924	111348339	416	-4.61	3.82e-06	0.00039
chr16	34341043	34341319	277	-3.45	3.82e-06	0.000391
chr19	35751738	35751895	158	2.49	3.84e-06	0.000392
chr4	115647232	115647900	669	-4.58	3.86e-06	0.000394
chr14	18317072	18317858	787	-4.59	3.87e-06	0.000395
chr4	58131524	58131691	168	-2.61	3.88e-06	0.000395
chr12	108772292	108773440	1149	-4.72	3.89e-06	0.000396
chr6	73304992	73305140	149	2.81	3.89e-06	0.000396
chr10	75375707	75376827	1121	-4.59	3.9e-06	0.000396
chr7	113774721	113775599	879	2.29	3.9e-06	0.000396
chr10	93674381	93674700	320	-4.57	3.91e-06	0.000397
chr4	57321684	57322960	1277	-4.18	3.91e-06	0.000397
chr7	144608995	144609608	614	-3.72	3.92e-06	0.000398
chr8	79376708	79377114	407	-3.57	3.92e-06	0.000398
chr3	88284617	88284917	301	-4.21	3.94e-06	0.000399
chr9	116140079	116140495	417	2.81	3.94e-06	0.000399
chr10	120685919	120686080	162	3.79	3.95e-06	0.0004
chr11	81352621	81353077	457	1.88	3.95e-06	0.0004
chr4	141102823	141104508	1686	-1.95	3.96e-06	0.0004
chr14	74740914	74741263	350	-4.61	3.97e-06	0.000401
chr3	137924088	137924405	318	-1.57	3.98e-06	0.000402
chr17	36022855	36023651	797	-2.98	4e-06	0.000404
chr17	8708463	8708881	419	-4.59	4e-06	0.000404
chr6	73104380	73105096	717	1.78	4.02e-06	0.000405
chr1	79742391	79742819	429	-4.58	4.02e-06	0.000405
chr13	58300646	58301077	432	-4.6	4.05e-06	0.000407
chr10	127227983	127228502	520	1.63	4.08e-06	0.00041
chr3	29633562	29634155	594	4.62	4.08e-06	0.00041
chr7	130164182	130164389	208	2.59	4.08e-06	0.00041
chrX	104360149	104360801	653	-4.61	4.09e-06	0.00041
chr11	70787338	70787504	167	2.27	4.1e-06	0.000411
chr18	76648607	76649932	1326	-3.15	4.12e-06	0.000412
chr19	18600640	18601007	368	-4.57	4.12e-06	0.000412
chr7	56169718	56169947	230	-4.26	4.15e-06	0.000415
chr2	142608377	142609935	1559	-3.28	4.17e-06	0.000417
chr4	121542274	121542817	544	-4.59	4.19e-06	0.000419
chr12	81017316	81018080	765	-4.56	4.19e-06	0.000419
chr6	114686255	114687003	749	-4.71	4.19e-06	0.000419
chr5	124104010	124104524	515	-3.5	4.2e-06	0.000419
chr14	61777029	61777855	827	-4.59	4.21e-06	0.00042
chr9	62739399	62739630	232	2.99	4.22e-06	0.00042
chr15	87844222	87844989	768	2.15	4.24e-06	0.000422
chr17	50144944	50145802	859	-2.35	4.24e-06	0.000422
chr14	32602789	32603892	1104	2.14	4.25e-06	0.000423
chr4	148818465	148819901	1437	-2.48	4.26e-06	0.000423
chr18	76538629	76539226	598	-3.67	4.26e-06	0.000423
chr18	61046127	61046324	198	1.82	4.27e-06	0.000424
chr16	96032502	96033268	767	-4.57	4.28e-06	0.000424
chr10	93430494	93430654	161	3.87	4.28e-06	0.000424
chr16	69680261	69680889	629	-2.72	4.29e-06	0.000425
chr6	9888507	9888715	209	2.86	4.3e-06	0.000426
chr11	53011546	53012331	786	-3.12	4.31e-06	0.000426
chr5	100760813	100761884	1072	-4.09	4.32e-06	0.000426
chr8	89658010	89658314	305	-4.63	4.32e-06	0.000426
chr7	112380044	112380301	258	-4.57	4.32e-06	0.000426
chr9	62256913	62258027	1115	-4.2	4.33e-06	0.000427
chr17	8807485	8809421	1937	-1.77	4.33e-06	0.000427
chr3	109498666	109498846	181	4.6	4.33e-06	0.000427
chr16	22601654	22602301	648	-4.56	4.33e-06	0.000427
chr8	40508556	40509280	725	4.68	4.35e-06	0.000428
chr17	35083766	35084946	1181	-4.56	4.35e-06	0.000428
chr6	118808649	118808818	170	-4.69	4.35e-06	0.000428
chr9	50840582	50841316	735	-4.56	4.36e-06	0.000428
chr2	158743775	158744289	515	-4.19	4.38e-06	0.00043
chr2	17928258	17929118	861	-4.57	4.42e-06	0.000433
chr6	19096546	19097433	888	2.48	4.42e-06	0.000433
chr10	119457429	119458778	1350	-4.67	4.43e-06	0.000434
chr17	81448656	81448841	186	3.15	4.43e-06	0.000434
chr10	69463615	69464675	1061	-3.71	4.44e-06	0.000434
chr14	101008894	101009467	574	-4.63	4.44e-06	0.000434
chr10	77014727	77015703	977	1.69	4.44e-06	0.000434
chr1	106615530	106615841	312	-2.91	4.45e-06	0.000434
chr3	116318445	116319217	773	1.55	4.45e-06	0.000435
chr4	82420682	82421553	872	-4.57	4.48e-06	0.000437
chr10	63768581	63769967	1387	-3.56	4.48e-06	0.000437
chr8	74642431	74643436	1006	-4.57	4.49e-06	0.000437
chr7	105787886	105788762	877	-4.56	4.49e-06	0.000437
chr3	51344087	51344444	358	-4.62	4.5e-06	0.000437
chr14	60546563	60546736	174	4.64	4.5e-06	0.000437
chr2	74805194	74805554	361	3.1	4.5e-06	0.000437
chr7	43345757	43346009	253	3.54	4.51e-06	0.000438
chr13	4163175	4163766	592	4.63	4.54e-06	0.00044
chr6	98906564	98906774	211	-4.55	4.55e-06	0.000441
chr1	37041568	37041770	203	2.81	4.6e-06	0.000446
chr2	174065187	174065678	492	-4.66	4.61e-06	0.000446
chr5	41533671	41534528	858	-4.18	4.61e-06	0.000446
chr17	32158906	32160022	1117	-3.39	4.62e-06	0.000447
chr7	74315511	74315918	408	-4.59	4.63e-06	0.000447
chr6	145867677	145868543	867	-4.57	4.63e-06	0.000447
chr19	45955735	45956559	825	3.01	4.64e-06	0.000448
chr14	121309494	121310096	603	-4.64	4.64e-06	0.000448
chr10	125943817	125944325	509	-4.57	4.65e-06	0.000448
chr7	130568190	130569046	857	-4.54	4.65e-06	0.000448
chr8	84177306	84178525	1220	2.79	4.66e-06	0.000449
chr11	93601192	93601494	303	-3.7	4.67e-06	0.000449
chr7	118598929	118599438	510	-4.57	4.67e-06	0.000449
chr19	36594524	36594783	260	-4.07	4.68e-06	0.000449
chr7	46142231	46143787	1557	-3.55	4.71e-06	0.000453
chr1	83162365	83163298	934	2.06	4.72e-06	0.000453
chr5	113187034	113187366	333	-3.05	4.76e-06	0.000457
chr17	44611366	44611535	170	-4.57	4.76e-06	0.000457
chr11	81693359	81693714	356	-4.57	4.78e-06	0.000458
chr3	15321146	15321553	408	-3.85	4.8e-06	0.000459
chr10	83430551	83430819	269	-2.75	4.8e-06	0.000459
chr2	31012954	31013325	372	-4.54	4.81e-06	0.000459
chr8	16378972	16379655	684	2.95	4.81e-06	0.000459
chr7	128062869	128063447	579	-4.55	4.81e-06	0.000459
chr1	106099292	106099837	546	-4.54	4.81e-06	0.000459
chr7	111727172	111728257	1086	-3.73	4.82e-06	0.000459
chr1	179167432	179168209	778	3.03	4.83e-06	0.00046
chr3	146689552	146691639	2088	1.19	4.83e-06	0.00046
chr1	83136369	83136820	452	-3.36	4.84e-06	0.000461
chr15	10407189	10408803	1615	1.17	4.84e-06	0.000461
chr5	111570585	111571082	498	-4.59	4.85e-06	0.000461
chr6	112830453	112830780	328	-4.7	4.85e-06	0.000461
chr2	85302189	85302652	464	-4.56	4.86e-06	0.000461
chr4	57460351	57460603	253	3.96	4.86e-06	0.000462
chr5	127962305	127963024	720	-4.56	4.88e-06	0.000462
chr6	23121749	23122081	333	4.62	4.88e-06	0.000462
chr6	140646662	140647243	582	2.64	4.88e-06	0.000462
chr8	14777848	14778882	1035	1.69	4.88e-06	0.000462
chr7	75348920	75349085	166	-3.54	4.89e-06	0.000463
chr4	94861643	94862111	469	-3.24	4.92e-06	0.000465
chr17	53102372	53103255	884	-4.59	4.92e-06	0.000465
chr14	16445239	16445753	515	-4.55	4.96e-06	0.000468
chr2	120653758	120655019	1262	1.85	4.96e-06	0.000468
chr11	68575800	68576878	1079	1.56	4.96e-06	0.000468
chr6	78061042	78061306	265	-4.58	4.97e-06	0.000468
chr2	179137099	179137716	618	-4.62	4.97e-06	0.000468
chr16	91387800	91388362	563	-4.63	4.98e-06	0.000468
chr5	35216758	35217458	701	-3.39	4.98e-06	0.000468
chr5	33812807	33813084	278	-3.25	4.99e-06	0.000469
chr11	101823172	101824387	1216	-4.62	4.99e-06	0.000469
chr7	16850187	16851038	852	-4.59	4.99e-06	0.000469
chr6	84007622	84008030	409	-2.81	5.01e-06	0.00047
chr4	144909309	144909802	494	-4.56	5.02e-06	0.000471
chr8	95015238	95015429	192	-4.56	5.03e-06	0.000472
chr5	129474640	129475497	858	-3.31	5.03e-06	0.000472
chr13	93871702	93872294	593	-2.66	5.05e-06	0.000473
chr8	77425959	77426271	313	-3.11	5.06e-06	0.000473
chr12	50809888	50810340	453	2.41	5.06e-06	0.000473
chr8	56205096	56205300	205	-4.56	5.07e-06	0.000473
chr14	12039418	12040062	645	-3.26	5.08e-06	0.000475
chr11	109138449	109138612	164	3.27	5.09e-06	0.000475
chr19	31388909	31389877	969	-4.55	5.1e-06	0.000475
chr18	37402217	37403209	993	-3.27	5.1e-06	0.000475
chr14	20682987	20683389	403	-3.18	5.1e-06	0.000475
chr14	13915669	13916526	858	1.88	5.11e-06	0.000476
chr14	100717527	100717683	157	4.61	5.12e-06	0.000476
chr17	6176802	6177204	403	-4.55	5.12e-06	0.000476
chr11	94746627	94747422	796	-3.97	5.12e-06	0.000476
chr18	53492078	53492929	852	-2.67	5.13e-06	0.000476
chr7	118766638	118767813	1176	1.85	5.15e-06	0.000478
chr17	88317513	88317970	458	-4.55	5.17e-06	0.000479
chr2	168011746	168012508	763	-2.78	5.17e-06	0.000479
chr2	149501726	149501894	169	3.19	5.18e-06	0.00048
chr4	131047414	131047766	353	-4.53	5.2e-06	0.000481
chr6	25645040	25645255	216	-4.53	5.21e-06	0.000481
chr5	117922361	117923754	1394	-4.67	5.21e-06	0.000481
chr7	16977233	16979850	2618	-2.01	5.21e-06	0.000481
chr18	37342874	37343333	460	-3.6	5.21e-06	0.000481
chr17	79383033	79383592	560	-4.14	5.22e-06	0.000482
chr15	68187180	68188015	836	-3.88	5.25e-06	0.000484
chr1	36484329	36484630	302	-4.2	5.26e-06	0.000485
chr18	13474734	13474986	253	-3.76	5.26e-06	0.000485
chr4	119416869	119417141	273	-3.51	5.28e-06	0.000486
chr10	76439690	76440487	798	-3.47	5.28e-06	0.000486
chr2	90574700	90575581	882	-4.56	5.32e-06	0.000489
chr2	99483852	99484069	218	-4.56	5.34e-06	0.000491
chr19	54888223	54888454	232	-3.16	5.34e-06	0.000491
chr11	44021904	44022935	1032	4.58	5.38e-06	0.000494
chr9	54275911	54276345	435	-4.15	5.38e-06	0.000494
chr7	145196926	145197513	588	-4.15	5.41e-06	0.000496
chr17	64611891	64612648	758	-3.17	5.41e-06	0.000496
chr14	31265788	31266647	860	-2.65	5.41e-06	0.000496
chr2	135954277	135954465	189	2.74	5.42e-06	0.000496
chr3	152108527	152108680	154	4.57	5.42e-06	0.000496
chr1	155087512	155089562	2051	-1.81	5.42e-06	0.000496
chr2	106977223	106978091	869	-3.46	5.44e-06	0.000497
chr13	116566736	116567496	761	-2.94	5.45e-06	0.000498
chr1	65521638	65523855	2218	-3.67	5.46e-06	0.000499
chr7	66170701	66170918	218	-4.53	5.48e-06	0.000499
chr2	98795084	98795586	503	-4.56	5.48e-06	0.000499
chr10	53635264	53635852	589	2.07	5.48e-06	0.000499
chr2	5464701	5465772	1072	2.97	5.49e-06	0.000499
chr18	48454789	48455705	917	-4.59	5.49e-06	0.000499
chr18	56288747	56289203	457	-4.57	5.5e-06	0.000499
chr5	24595033	24595247	215	-4.11	5.5e-06	0.000499
chr12	108936643	108936805	163	3.35	5.5e-06	0.000499
chr2	118488115	118488813	699	-4.62	5.5e-06	0.000499
chr18	53239667	53239824	158	-3.91	5.54e-06	0.000502
chr1	7390032	7391397	1366	-4.66	5.55e-06	0.000503
chr9	76966816	76967485	670	-4.56	5.56e-06	0.000503
chr4	86299546	86300279	734	2.17	5.56e-06	0.000503
chr15	98585559	98586219	661	1.79	5.56e-06	0.000503
chr2	111384758	111385572	815	2.49	5.57e-06	0.000503
chr13	45351497	45352169	673	-4.56	5.57e-06	0.000504
chr3	97205245	97206018	774	2.36	5.58e-06	0.000504
chr15	93578088	93579245	1158	-2.96	5.59e-06	0.000505
chr7	97422796	97422952	157	2.57	5.61e-06	0.000506
chr6	7850571	7851713	1143	-4.53	5.61e-06	0.000506
chr2	60425755	60426374	620	-4.53	5.62e-06	0.000507
chr4	85397454	85397920	467	-4.53	5.63e-06	0.000507
chr10	130205565	130205814	250	-4.54	5.64e-06	0.000507
chr13	80219096	80219707	612	-4.59	5.64e-06	0.000507
chr1	187842312	187842598	287	-4.53	5.65e-06	0.000508
chr4	98169818	98170133	316	-4.57	5.66e-06	0.000508
chr10	120708754	120709553	800	1.74	5.67e-06	0.000509
chr16	38006117	38006403	287	-4.53	5.67e-06	0.000509
chr7	68090081	68090968	888	-4.53	5.68e-06	0.00051
chr7	36510368	36511528	1161	2.15	5.69e-06	0.00051
chr5	105797771	105798262	492	2.01	5.69e-06	0.00051
chr5	121382407	121382986	580	2.78	5.69e-06	0.00051
chr10	90133257	90133977	721	-4.13	5.7e-06	0.00051
chr16	66950805	66951390	586	-3.75	5.7e-06	0.00051
chr9	48954446	48954803	358	-4.52	5.71e-06	0.00051
chr7	56492724	56493466	743	-4.54	5.72e-06	0.00051
chr18	41907074	41908578	1505	-2.37	5.72e-06	0.00051
chr11	50230189	50230376	188	-3.88	5.72e-06	0.00051
chr16	17734955	17735273	319	-3.54	5.73e-06	0.00051
chr11	3529553	3530642	1090	1.43	5.73e-06	0.00051
chr1	65421728	65421891	164	-4.51	5.74e-06	0.000511
chr4	9030847	9031208	362	-3.41	5.76e-06	0.000513
chr3	107822596	107823694	1099	-4.57	5.76e-06	0.000513
chr2	118908175	118909179	1005	-4.6	5.77e-06	0.000513
chr18	54519896	54520065	170	-4.57	5.78e-06	0.000514
chr4	22450321	22451310	990	2.56	5.79e-06	0.000514
chr16	35526374	35526530	157	-3.56	5.79e-06	0.000514
chr13	32510338	32511062	725	-4.6	5.8e-06	0.000515
chr11	51803029	51803703	675	-4.53	5.82e-06	0.000516
chr19	28674486	28675778	1293	-2.78	5.85e-06	0.000518
chr7	49667067	49667873	807	3.02	5.85e-06	0.000518
chr14	118323373	118323753	381	-4.54	5.86e-06	0.000519
chr8	70162278	70162454	177	3.04	5.87e-06	0.000519
chr6	134471001	134471274	274	2.09	5.88e-06	0.00052
chr11	81096642	81097531	890	-4.58	5.89e-06	0.00052
chr13	66452076	66452369	294	-4.51	5.9e-06	0.00052
chr12	33249996	33250557	562	-3.43	5.9e-06	0.00052
chr10	108597311	108599610	2300	-4.51	5.91e-06	0.000521
chr19	22940872	22941591	720	-4.53	5.92e-06	0.000522
chr8	124400469	124400833	365	4.12	5.92e-06	0.000522
chr12	16684422	16684603	182	4.61	5.93e-06	0.000522
chr9	45849639	45850404	766	-4.52	5.93e-06	0.000522
chr19	16006844	16007516	673	-3.38	5.94e-06	0.000522
chr3	93476614	93476858	245	-4.52	5.95e-06	0.000523
chr18	64140988	64142139	1152	-4.6	5.98e-06	0.000526
chr18	81589332	81590761	1430	-3.97	6e-06	0.000527
chr1	162751802	162751981	180	-4.54	6.01e-06	0.000527
chr5	49988687	49989492	806	-4.62	6.03e-06	0.000528
chr1	165170719	165171210	492	2.28	6.05e-06	0.00053
chr15	67696435	67697168	734	-3.97	6.06e-06	0.000531
chr10	9574122	9574749	628	3.04	6.07e-06	0.000532
chr4	153266479	153267191	713	-4.57	6.07e-06	0.000532
chr5	97236375	97236772	398	-4.55	6.1e-06	0.000534
chr2	169508157	169509063	907	-4.6	6.11e-06	0.000534
chr4	150051466	150052340	875	-4.5	6.11e-06	0.000534
chr7	96578814	96579429	616	3.16	6.12e-06	0.000534
chr3	145578691	145579301	611	-3.01	6.14e-06	0.000535
chr10	14088505	14088828	324	-4.2	6.14e-06	0.000535
chr12	17367115	17367984	870	-3.26	6.14e-06	0.000535
chr5	30371746	30372414	669	-4.61	6.19e-06	0.000539
chr4	126206506	126206713	208	2.99	6.2e-06	0.00054
chr2	70242564	70242750	187	3.33	6.22e-06	0.000541
chr5	111998218	111998975	758	-4.52	6.23e-06	0.000542
chr11	18577892	18578225	334	-4.5	6.23e-06	0.000542
chr13	98661595	98662338	744	-4.64	6.25e-06	0.000543
chr16	12483067	12483213	147	4.53	6.27e-06	0.000544
chr10	32174249	32174916	668	3.43	6.27e-06	0.000544
chr3	103073554	103073846	293	-4.49	6.29e-06	0.000545
chr11	103156475	103156956	482	-4.52	6.3e-06	0.000546
chr7	70842755	70843216	462	-4.5	6.31e-06	0.000546
chr5	86022938	86023583	646	-4.55	6.35e-06	0.00055
chr4	152631132	152631829	698	-3.87	6.36e-06	0.00055
chr8	109509837	109511139	1303	1.69	6.37e-06	0.00055
chr3	88608774	88610322	1549	1.88	6.37e-06	0.00055
chr9	29628822	29629059	238	-4.49	6.38e-06	0.000551
chr8	113644593	113644975	383	-4.49	6.39e-06	0.000551
chr2	160480769	160481545	777	-4.55	6.42e-06	0.000554
chr12	83197987	83198175	189	-4.59	6.43e-06	0.000554
chr9	121635288	121635958	671	2.06	6.44e-06	0.000555
chr7	85279049	85279216	168	2.92	6.47e-06	0.000557
chr15	100409374	100410320	947	-3.86	6.47e-06	0.000557
chr12	80971717	80972510	794	-4.5	6.48e-06	0.000557
chr7	30452431	30453165	735	-3.69	6.48e-06	0.000557
chr10	106676876	106677587	712	2.03	6.49e-06	0.000557
chr13	80426602	80426889	288	-4.05	6.49e-06	0.000557
chr5	135415046	135415530	485	-4.13	6.49e-06	0.000557
chr4	19722907	19723646	740	-4.5	6.5e-06	0.000557
chr10	65352852	65353304	453	-4.49	6.51e-06	0.000558
chr5	34991743	34992061	319	-3.46	6.51e-06	0.000558
chr2	129252255	129252566	312	-4.57	6.52e-06	0.000558
chr1	151048225	151048575	351	-4.54	6.54e-06	0.00056
chr7	138238763	138239902	1140	-4.54	6.56e-06	0.00056
chr14	51436615	51437267	653	-4.16	6.56e-06	0.00056
chr11	58444683	58445238	556	-4.57	6.56e-06	0.00056
chr4	115934074	115934343	270	-4.51	6.57e-06	0.00056
chr10	128487781	128489044	1264	-3.59	6.57e-06	0.00056
chr10	94224885	94225344	460	-3.35	6.58e-06	0.000561
chr12	36104918	36107431	2514	4.51	6.59e-06	0.000562
chr10	76492774	76493365	592	-4.66	6.6e-06	0.000562
chr17	34896300	34897180	881	-2.7	6.64e-06	0.000565
chr18	43067717	43067904	188	-4.5	6.65e-06	0.000566
chr17	86305575	86306281	707	-4.08	6.65e-06	0.000566
chr19	32174006	32174907	902	1.73	6.66e-06	0.000567
chr10	68366677	68366862	186	2.42	6.68e-06	0.000568
chr1	25446597	25447164	568	-2.95	6.69e-06	0.000568
chr15	83660055	83660994	940	-3.69	6.7e-06	0.000568
chr2	169083303	169085348	2046	1.58	6.7e-06	0.000568
chr7	136582009	136582710	702	2.44	6.71e-06	0.000569
chr8	32322720	32322954	235	3.65	6.71e-06	0.000569
chr9	50515882	50516318	437	-2.78	6.73e-06	0.00057
chr14	36648587	36648794	208	-4.59	6.73e-06	0.00057
chr17	62514962	62516343	1382	-4.49	6.74e-06	0.00057
chr6	137906557	137907143	587	-3.76	6.76e-06	0.000571
chr14	14110512	14110712	201	-3.72	6.77e-06	0.000572
chr10	86132609	86133817	1209	-3.89	6.77e-06	0.000572
chr15	19302718	19302893	176	-4.54	6.78e-06	0.000572
chr1	184922966	184923271	306	-4.5	6.8e-06	0.000573
chr18	77962043	77963039	997	-2.48	6.84e-06	0.000576
chr4	54715061	54715801	741	-4.56	6.86e-06	0.000578
chr1	178533562	178534279	718	-4.6	6.86e-06	0.000578
chr10	105533692	105534086	395	-4.48	6.86e-06	0.000578
chr8	16417156	16417476	321	1.84	6.87e-06	0.000578
chrX	57502467	57502677	211	-4.54	6.88e-06	0.000579
chr9	42217342	42218088	747	-2.55	6.92e-06	0.000581
chr14	57466368	57466869	502	-4.52	6.96e-06	0.000585
chr13	108597669	108597914	246	-4.48	6.97e-06	0.000585
chr9	18207900	18209345	1446	-4.53	6.98e-06	0.000585
chr3	30936534	30937578	1045	-1.65	6.98e-06	0.000585
chr17	64702811	64703732	922	-4.62	6.98e-06	0.000585
chr1	69828677	69829246	570	-3.29	7.04e-06	0.000589
chr2	59792033	59792588	556	-4.58	7.04e-06	0.000589
chr5	53378579	53379088	510	-4.51	7.04e-06	0.000589
chr5	126057784	126058454	671	-4.51	7.05e-06	0.000589
chr9	92686802	92687142	341	-4.51	7.05e-06	0.000589
chr19	44024466	44024652	187	-4.12	7.06e-06	0.00059
chr13	44078109	44078397	289	-4.52	7.06e-06	0.00059
chr2	101957851	101958349	499	-4.59	7.08e-06	0.00059
chr5	136819722	136820807	1086	1.89	7.08e-06	0.00059
chr14	61022065	61022237	173	2.49	7.09e-06	0.000591
chr4	9621399	9622319	921	2.87	7.09e-06	0.000591
chr1	164538759	164539459	701	-4.48	7.1e-06	0.000591
chr6	88749473	88750254	782	-4.48	7.1e-06	0.000591
chr7	131804774	131805414	641	-3.46	7.11e-06	0.000591
chr2	171889062	171890278	1217	2.12	7.13e-06	0.000592
chr16	44302532	44302746	215	-4.53	7.14e-06	0.000593
chr14	46182702	46183214	513	-4.54	7.15e-06	0.000594
chr4	136138789	136140019	1231	-4.56	7.16e-06	0.000594
chr9	26880432	26880670	239	2.46	7.16e-06	0.000594
chr5	21868259	21869380	1122	-3.44	7.19e-06	0.000596
chr5	147409773	147410342	570	2.29	7.19e-06	0.000596
chr12	30064852	30065137	286	-4.48	7.22e-06	0.000598
chr1	156453801	156454598	798	1.42	7.24e-06	0.000599
chr3	28277290	28278051	762	-4.5	7.24e-06	0.000599
chr13	55865849	55866958	1110	-3.01	7.25e-06	0.000599
chr4	120871738	120872160	423	3.53	7.27e-06	0.000601
chr12	98905574	98905825	252	2.76	7.29e-06	0.000602
chr14	66638823	66639439	617	-3.19	7.31e-06	0.000603
chr10	70076073	70076248	176	4.14	7.31e-06	0.000603
chr5	21457890	21458083	194	2.75	7.31e-06	0.000603
chr10	93574455	93576376	1922	1.55	7.34e-06	0.000605
chr14	86145209	86145805	597	-3.15	7.36e-06	0.000606
chr18	23339830	23340550	721	-3.83	7.4e-06	0.000609
chr2	60277319	60278175	857	-4.63	7.4e-06	0.000609
chr9	121081719	121082235	517	-4.49	7.41e-06	0.000609
chr7	4512384	4512582	199	3.07	7.42e-06	0.000609
chr9	99653786	99654123	338	-3.54	7.42e-06	0.000609
chr17	26579061	26579676	616	-2.71	7.44e-06	0.000611
chr1	7683651	7684515	865	-2.06	7.44e-06	0.000611
chr17	84167031	84167284	254	-4.49	7.45e-06	0.000611
chr19	6494939	6496319	1381	-3.86	7.45e-06	0.000611
chr14	46873100	46873868	769	-4.1	7.47e-06	0.000611
chr2	52923354	52923677	324	-4.47	7.47e-06	0.000611
chr5	137066810	137067383	574	-2.2	7.54e-06	0.000617
chr8	112120292	112121578	1287	-4.48	7.56e-06	0.000618
chr13	52706872	52707676	805	-4.47	7.57e-06	0.000619
chr13	48415970	48416148	179	3.09	7.6e-06	0.000621
chr5	80025158	80025463	306	-4.49	7.61e-06	0.000621
chr15	86154045	86154642	598	2.96	7.61e-06	0.000621
chr12	52171008	52171161	154	-3.49	7.62e-06	0.000622
chr7	44497240	44497684	445	-4.46	7.63e-06	0.000622
chr4	83674005	83674296	292	-3.57	7.63e-06	0.000622
chr17	29353437	29354450	1014	-4.18	7.65e-06	0.000623
chr3	129074133	129075092	960	-3.02	7.65e-06	0.000623
chr4	135138970	135139200	231	-4.51	7.69e-06	0.000625
chr11	116404153	116404405	253	-3.04	7.69e-06	0.000625
chr2	169194138	169195038	901	2.46	7.69e-06	0.000625
chr6	126152337	126152916	580	-4.47	7.69e-06	0.000625
chr3	136426615	136427033	419	-4.47	7.7e-06	0.000625
chr2	174626652	174628012	1361	1.26	7.72e-06	0.000626
chr17	5382867	5385105	2239	-1.74	7.73e-06	0.000627
chr6	137711463	137711938	476	-2.89	7.74e-06	0.000627
chr7	99318311	99318880	570	-3.19	7.74e-06	0.000627
chr13	114021359	114022222	864	-4.48	7.76e-06	0.000628
chr13	57995221	57996457	1237	-2.71	7.8e-06	0.000631
chr15	79496587	79497919	1333	-4.48	7.8e-06	0.000631
chr1	38587077	38587391	315	-4.1	7.82e-06	0.000632
chr15	75359201	75359417	217	3.77	7.84e-06	0.000633
chr15	101266984	101268301	1318	-4.53	7.85e-06	0.000634
chr5	77470576	77470746	171	-4.5	7.86e-06	0.000634
chr18	38045144	38045596	453	-4.52	7.87e-06	0.000635
chr5	89716750	89716956	207	1.58	7.88e-06	0.000635
chr10	66780112	66780767	656	-4.51	7.89e-06	0.000635
chr9	32582855	32584198	1344	-2.84	7.92e-06	0.000638
chr11	64799175	64799675	501	-4.46	7.93e-06	0.000638
chr11	94870950	94871287	338	-3.11	7.93e-06	0.000638
chr14	61892149	61892334	186	2.46	7.95e-06	0.000639
chr1	193211436	193212945	1510	-3.09	7.96e-06	0.000639
chr13	41693598	41694036	439	-4.52	7.96e-06	0.000639
chr2	128138613	128139854	1242	-4.47	7.97e-06	0.000639
chr12	55916774	55917240	467	-4.54	7.97e-06	0.000639
chr4	135821513	135822323	811	-3.13	7.97e-06	0.000639
chr10	79939285	79939574	290	-4.47	7.98e-06	0.00064
chr7	44969407	44969935	529	-4.54	8e-06	0.00064
chr13	119595514	119603075	7562	-1.28	8e-06	0.000641
chr12	31293081	31293867	787	2.5	8.02e-06	0.000642
chr11	115816398	115816656	259	-4.49	8.05e-06	0.000643
chr7	105779701	105779942	242	-4.48	8.05e-06	0.000643
chr13	102705808	102707004	1197	-2.72	8.07e-06	0.000645
chr17	8651737	8652193	457	-2.99	8.08e-06	0.000645
chr8	96454055	96455301	1247	2.85	8.09e-06	0.000645
chr6	35030585	35031274	690	1.9	8.09e-06	0.000645
chr4	140834301	140835889	1589	-3.14	8.11e-06	0.000647
chr15	37893643	37893868	226	3.89	8.12e-06	0.000647
chr18	62304076	62304306	231	-4.58	8.14e-06	0.000648
chr3	152065018	152065703	686	-4.46	8.16e-06	0.000649
chr9	16591253	16591494	242	4.17	8.17e-06	0.00065
chr2	133450912	133451174	263	-4.51	8.17e-06	0.00065
chr17	47561181	47561939	759	-4.51	8.18e-06	0.00065
chr10	118753721	118754540	820	-4.46	8.2e-06	0.000651
chr16	93990363	93990838	476	-4.51	8.2e-06	0.000651
chr10	121173008	121174265	1258	1.21	8.2e-06	0.000651
chr19	36064071	36064638	568	2.86	8.22e-06	0.000652
chr9	99196350	99196578	229	-4.47	8.22e-06	0.000652
chr5	121857064	121858127	1064	-3.36	8.23e-06	0.000652
chr11	108310419	108310676	258	-3.73	8.23e-06	0.000652
chr11	46048568	46049430	863	-4.12	8.25e-06	0.000653
chr3	138950525	138950935	411	2.57	8.26e-06	0.000653
chr8	56226243	56226591	349	-3.43	8.28e-06	0.000654
chr10	64125414	64125578	165	3.08	8.28e-06	0.000654
chr15	63716389	63716593	205	4.5	8.29e-06	0.000655
chr16	93776172	93778907	2736	-2.52	8.31e-06	0.000656
chr8	112140942	112141728	787	1.41	8.31e-06	0.000656
chr5	105639923	105641173	1251	-3.6	8.32e-06	0.000656
chr10	120857883	120858128	246	-3.43	8.32e-06	0.000656
chr14	71014973	71015428	456	-3.68	8.33e-06	0.000656
chr12	33038005	33038179	175	4.58	8.33e-06	0.000656
chr3	21718170	21718350	181	-4.48	8.36e-06	0.000658
chr2	83462657	83463187	531	3.22	8.37e-06	0.000658
chr12	52198153	52198400	248	-4.47	8.41e-06	0.000661
chr4	43379821	43380339	519	-4.48	8.44e-06	0.000663
chr19	57523871	57524961	1091	-2.82	8.45e-06	0.000663
chr16	49986942	49987357	416	-3.12	8.5e-06	0.000667
chr11	67583036	67583347	312	2.69	8.53e-06	0.000669
chr13	13530701	13531041	341	-4.04	8.56e-06	0.000671
chr5	133891730	133892135	406	-4.48	8.56e-06	0.000671
chr2	5501833	5502833	1001	2.98	8.57e-06	0.000671
chr11	111531526	111532157	632	-4.47	8.58e-06	0.000672
chr7	27273773	27274424	652	3.78	8.6e-06	0.000673
chr15	97422719	97423683	965	-4.52	8.61e-06	0.000673
chr19	7068890	7069195	306	-4.51	8.63e-06	0.000674
chr16	48308858	48309250	393	3.64	8.65e-06	0.000676
chr18	11752877	11753570	694	2.32	8.65e-06	0.000676
chr6	146998174	146998465	292	-4.44	8.68e-06	0.000678
chr18	10980899	10982126	1228	-1.93	8.69e-06	0.000678
chr5	42661095	42662253	1159	-3.2	8.7e-06	0.000678
chr11	68473237	68473566	330	-4.72	8.71e-06	0.000679
chr8	101843076	101843222	147	3.39	8.72e-06	0.00068
chr5	63072673	63073140	468	3.71	8.74e-06	0.000681
chr13	97985205	97985540	336	-4.47	8.76e-06	0.000681
chr15	44391736	44392566	831	3.57	8.76e-06	0.000682
chr2	168970200	168971214	1015	-3.12	8.77e-06	0.000682
chr10	123080152	123081586	1435	-4.5	8.84e-06	0.000686
chr19	41203798	41203983	186	2.35	8.84e-06	0.000686
chr1	166071687	166072866	1180	-3.74	8.85e-06	0.000686
chr12	8630062	8632026	1965	-4.45	8.85e-06	0.000687
chr2	68960677	68960853	177	-4.46	8.87e-06	0.000688
chr13	95453204	95454111	908	2.1	8.88e-06	0.000688
chr8	13457141	13457710	570	-4.48	8.91e-06	0.00069
chr17	64468933	64469693	761	1.97	8.92e-06	0.00069
chr5	103353134	103353723	590	-3.07	8.96e-06	0.000693
chr17	56438077	56438233	157	-4.49	8.96e-06	0.000693
chr7	25028964	25029294	331	-4.55	9e-06	0.000696
chr9	114860962	114861694	733	-3.42	9.02e-06	0.000697
chr4	59333630	59333864	235	3.04	9.06e-06	0.000699
chr14	11037553	11038284	732	-4.67	9.09e-06	0.000701
chr11	79922147	79922607	461	-4.48	9.11e-06	0.000703
chr4	44649528	44650294	767	1.86	9.12e-06	0.000703
chr4	63123648	63124300	653	1.79	9.14e-06	0.000704
chr9	32563402	32564612	1211	-2.92	9.14e-06	0.000704
chr14	58494198	58494630	433	3.11	9.15e-06	0.000705
chr1	96642039	96642626	588	-2.7	9.16e-06	0.000705
chr15	25695398	25696263	866	2.41	9.17e-06	0.000705
chr7	133010827	133011012	186	-4.45	9.17e-06	0.000705
chr3	109693385	109693540	156	3.78	9.24e-06	0.00071
chr1	144916645	144916916	272	-4.44	9.25e-06	0.00071
chr8	41452977	41454089	1113	-2.94	9.25e-06	0.00071
chr10	110443436	110444315	880	-3	9.27e-06	0.000711
chr14	19979851	19980193	343	-3.03	9.27e-06	0.000711
chr17	90323366	90323915	550	-4.46	9.28e-06	0.000711
chr2	50314275	50314568	294	-4.49	9.29e-06	0.000712
chr10	12763997	12764680	684	3.41	9.31e-06	0.000713
chr9	65573067	65573787	721	-3.48	9.32e-06	0.000713
chr1	133739995	133741045	1051	-4.43	9.33e-06	0.000714
chr11	114346355	114347777	1423	-1.38	9.34e-06	0.000714
chr11	119609013	119610753	1741	-4.52	9.36e-06	0.000715
chr3	101208796	101209529	734	-4.45	9.38e-06	0.000716
chr10	118111786	118112660	875	-4.45	9.4e-06	0.000717
chr13	39768763	39769079	317	-4.1	9.41e-06	0.000718
[truncated: 10,950 more rows]
